# Supplementary material for: Using DNA Metabarcoding To Evaluate the Plant Component of Human Diets: a Proof of Concept
Source: mSystems. 2019 Oct 8;4(5):e00458-19. doi: 10.1128/mSystems.00458-19 (PMC6787566; doi:10.1128/mSystems.00458-19)
Supplement: TABLE S1 [file mSystems.00458-19-st001.xlsx]

## Sheet: Sheet1
Supplementary Table 1: Ingredients included in plant and animal arms of dietary interventions. Plant ingredients noted in diet logs during non-interventional periods. Presence in the database and success in detection by metabarcoding are noted for each.
Plant-diet		Detected by metabarcoding
Breakfast	Organic Granola (oats)	yes
	Flax	yes
	Pumpkin	yes
Lunch	Onions	yes
Lunch	Tomato	yes
Lunch	Butternut Squash	yes
Lunch	Cauliflower	yes
Lunch	Peas	yes
Lunch	Lentils	yes
Lunch	Vegetable Oil (Soybean Lecithin)	yes
Lunch	Garlic	yes
Lunch	Herbs & Spices: Chili powder	yes
Lunch	Herbs & Spices: Cumin, Ground	not in database
Lunch	Herbs & Spices: Coriander Seed	yes
Dinner	Cauliflower	yes
Dinner	Carrots	yes
Dinner	Onions	yes
Dinner	Green Chile	yes
Dinner	Garlic	yes
Dinner	Lentils	yes
Dinner	Spinach	yes
Dinner	Tomato	yes
Dinner	Vegetable Oil (Soybean Lecithin)	yes
Dinner	Mustard Oil	yes
Dinner	Herbs & Spices: Chili powder	yes
Dinner	Herbs & Spices: Cumin, Ground	not in database
Dinner	Herbs & Spices: Coriander Seed	yes
Meals	Jasmine Rice	yes
Meals	Salt Packet	not in database
Snacks	Banana	yes
Snacks	Mangos	yes
Snacks	Papayas	yes
Snacks	Banana Chips	yes
Snacks	Unsweetened tea	yes
Snacks	Flattened Banana	yes
Animal-diet (meats)		Detected by metabarcoding
Breakfast	Bacon	not in database
Breakfast	Half & Half	not in database
Breakfast	Eggs	not in database
Breakfast	Coffee	not in database
Lunch	Pork: Spare Ribs	not in database
Lunch	Beef: Brisket	not in database
Dinner	Salami	not in database
Dinner	Italian Prosciutto	not in database
Dinner	Cheese: Cheddar	not in database
Dinner	Cheese: Cheddar	not in database
Dinner	Cheese: Camembert	not in database
Dinner	Cheese: Roquefort	not in database
Snacks	Salami	not in database
Snacks	String Cheese	not in database
Snacks	Pork Rinds	not in database
Free-feeding periods (plants only)		Detected by metabarcoding
	Wheat, rye, rice	yes
	Oats	yes
	Coffee	no
	Tomato	yes
	Banana	yes
	Chocolate	yes
	Blueberry	yes
	Peanut	yes
	Cabbage, broccoli, cauliflower, kale, Brussels sprouts, collard greens, savoy, kohlrabi	yes
	Lemon	yes
	Squash, pumpkin	yes
	Soybean	yes
	Barley	yes
	Apple, pear	yes
	Tea	yes
	Mango	yes
	Cherry	yes
	Potato	yes
	Onion	yes
	Sunflower	yes
	Lettuce	yes
	Lentils	yes
	Avocado	yes
	Green bean	yes
	Lima bean	yes
	Spinach	yes
	Grape	yes
	Garlic	yes
	Pepper	yes
	Pecan	yes
	Taro	no
	Coriander	yes
	Carrot	yes
	Buckwheat	yes
	Olive	yes
	Corn	yes
	Cranberry	not in database
	Celery	no
	Endives	no
	Watermelon	no
