# Supplementary material for: Using DNA Metabarcoding To Evaluate the Plant Component of Human Diets: a Proof of Concept
Source: mSystems. 2019 Oct 8;4(5):e00458-19. doi: 10.1128/mSystems.00458-19 (PMC6787566; doi:10.1128/mSystems.00458-19)
Supplement: TABLE S2 [file mSystems.00458-19-st002.xlsx]

## Sheet: 2018_10_27_TableS2
Representative Accession	Sequence resolution	Family	Genus	Species	#Accessions	#Species Names	Relevant domestic species (scientific name)	Relevant domestic species (common name)
AF499824	species	Actinidiaceae	Actinidia	Actinidia arguta, Actinidia venosa, Actinidia rubricaulis, Actinidia melanandra, Actinidia fulvicoma, Actinidia pilosula, Actinidia chinensis x Actinidia arguta, Actinidia macrosperma x Actinidia melanandra, Actinidia chinensis x Actinidia eriantha, Actinidia fulvicoma x Actinidia chinensis, Actinidia rudis, Actinidia chinensis, Actinidia fulvicoma x Actinidia deliciosa, Actinidia strigosa, Actin…	41	22	Actinidia deliciosa	kiwi
KC408221	species	Actinidiaceae	Actinidia	Actinidia macrosperma	1	1	Actinidia deliciosa	kiwi
FJ628603	species	Amaryllidaceae	Allium	Allium cepa	1	1	Allium cepa	onion
KC139046	species	Amaryllidaceae	Allium	Allium cepa	1	1	Allium cepa	onion
KF779160	species	Amaryllidaceae	Allium	Allium sativum	1	1	Allium sativum	garlic
KF779159	species	Amaryllidaceae	Allium	Allium sativum	1	1	Allium sativum	garlic
EU626261	species	Amaryllidaceae	Allium	Allium sativum	1	1	Allium sativum	garlic
KF664223	species	Anacardiaceae	Mangifera	Mangifera indica	14	1	Mangifera indica	mango
JQ769103	species	Anacardiaceae	Pistacia	Pistacia vera	16	1	Pistacia vera	pistachio
KJ173807	species	Anacardiaceae	Pistacia	Pistacia vera	1	1	Pistacia vera	pistachio
GQ984062	species	Apiaceae	Coriandrum	Coriandrum sativum	3	1	Coriandrum staivum	coriander
HQ323879	species	Apiaceae	Daucus	Daucus carota	1	1	Daucus carota	carrot
KM385482	species	Apiaceae	Daucus	Daucus carota	1	1	Daucus carota	carrot
JQ237226	species	Araceae	Colocasia	Colocasia esculenta	5	1	Colocasia esulenta	taro
KC541557	species	Arecaceae	Phoenix	Phoenix dactylifera	5	1	Phoenix dactylifera	date
KC541555	species	Arecaceae	Phoenix	Phoenix dactylifera	1	1	Phoenix dactylifera	date
KC541552	species	Arecaceae	Phoenix	Phoenix dactylifera	1	1	Phoenix dactylifera	date
KC541551	species	Arecaceae	Phoenix	Phoenix dactylifera	1	1	Phoenix dactylifera	date
AM113623	species	Arecaceae	Phoenix	Phoenix dactylifera	1	1	Phoenix dactylifera	date
KJ746406	species	Asparagaceae	Asparagus	Asparagus officinalis	3	1	Asparagus officinalis	asparagus
AF129828	species	Asteraceae	Cynara	Cynara cardunculus	1	1	Cynara cardunculus	artichoke
AH007242	species	Asteraceae	Helianthus	Helianthus annuus	4	1	Helianthus annuus	sunflower
AH007244	species	Asteraceae	Lactuca	Lactuca sativa	5	1	Lactuca sativa	lettuce
AY147072	species	Betulaceae	Corylus	Corylus avellana	4	1	Corylus avellana	hazelnut
GQ268028	species	Brassicaceae	Brassica	Brassica oleracea	8	1	Brassica oleracea	cabbage, broccoli, cauliflower, kale, Brussels sprouts, collard greens, savoy, kohlrabi
GQ268038	genus	Brassicaceae	Brassica	Brassica rapa, Brassica juncea	10	2	Brassica juncea, Brassica rapa	mustard, turnip, bok choy, napa cabbage
GQ268055	species	Brassicaceae	Raphanus	Raphanus sativus	12	1	Raphanus sativus	radish
KF849831	species	Brassicaceae	Raphanus	Raphanus sativus	1	1	Raphanus sativus	radish
KU762973	species	Bromeliaceae	Ananas	Ananas comosus	5	1	Ananas comosus	pineapple
JX091823	species	Caricaceae	Carica	Carica papaya	4	1	Carica papaya	papaya
HE577583	species	Chenopodiaceae	Chenopodium	Chenopodium quinoa	9	1	Chenopodium quinoa	quinoa
AB935651	species	Chenopodiaceae	Spinacia	Spinacia oleracea	15	1	Spinacia oleracea	spinach
AY101071	species	Convolvulaceae	Ipomoea	Ipomoea batatas	1	1	Ipomoea batatas	sweet potato
HM597025	species	Cucurbitaceae	Cucumis	Cucumis melo	3	1	Cucumis melo	muskmelons
HM597036	species	Cucurbitaceae	Cucumis	Cucumis sativus	7	1	Cucumis sativus	cucumber
DQ535868	species	Cucurbitaceae	Cucurbita	Cucurbita cordata, Cucurbita digitata	3	2	Cucurbita spp.	gourds
DQ535867	species	Cucurbitaceae	Cucurbita	Cucurbita ficifolia	1	1	Cucurbita ficifolia	fig-leaf gourd
KT898813	species	Cucurbitaceae	Cucurbita	Cucurbita moschata	1	1	Cucurbita moschata	squash, pumpkin varieties
KT898820	species	Cucurbitaceae	Cucurbita	Cucurbita pepo	3	1	Cucurbita pepo	squash, pumpkin varieties
DQ536808	species	Cucurbitaceae	Cucurbita	Cucurbita pepo	1	1	Cucurbita pepo	squash, pumpkin varieties
GQ856148	species	Cucurbitaceae	Cucurbita	Cucurbita pepo	2	1	Cucurbita pepo	squash, pumpkin varieties
KT898819	genera	Cucurbitaceae	Cucurbita, Citrullus	Citrullus lanatus, Cucurbita ficifolia, Cucurbita foetidissima, Cucurbita lundelliana, Cucurbita ecuadorensis, Cucurbita pepo, Cucurbita okeechobeensis, Cucurbita andreana, Cucurbita pedatifolia	13	9	Cucurbita spp., Citrullus lanatus	squash, pumpkin varieties; watermelon
HQ438672	genera	Cucurbitaceae	Cucurbita, Citrullus	Cucurbita argyrosperma, Cucurbita andreana, Cucurbita pedatifolia, Cucurbita palmata, Cucurbita cordata, Cucurbita maxima, Cucurbita digitata, Cucurbita pepo, Cucurbita ficifolia, Citrullus lanatus, Cucurbita foetidissima, Cucurbita lundelliana, Cucurbita ecuadorensis, Cucurbita moschata, Cucurbita okeechobeensis	27	15	Cucurbita spp., Citrullus lanatus	squash, pumpkin varieties; watermelon
AB817520	species	Ericaceae	Vaccinium	Vaccinium boninense	2	1	Vaccinum spp.	various berries
DQ860640	species	Ericaceae	Vaccinium	Vaccinium gaultherioides, Vaccinium uliginosum	4	2	Vaccinum spp.	various berries
GQ245157	species	Ericaceae	Vaccinium	Vaccinium microcarpum	2	1	Vaccinium microcarpum	cranberry
HQ324072	species	Ericaceae	Vaccinium	Vaccinium myrtillus	2	1	Vaccinium myrtillus	blueberry (European)
GQ245636	species	Ericaceae	Vaccinium	Vaccinium ovalifolium	1	1	Vaccinum spp.	various berries
DQ860639	species	Ericaceae	Vaccinium	Vaccinium ovalifolium, Vaccinium myrtillus	3	2	Vaccinium myrtillus	blueberry (European)
AF271698	species	Ericaceae	Vaccinium	Vaccinium pallidum	1	1	Vaccinium pallidum	blueberry (dryland)
AF271699	species	Ericaceae	Vaccinium	Vaccinium tenellum	1	1	Vaccinium tenellum	blueberry (southern)
DQ860641	species	Ericaceae	Vaccinium	Vaccinium vitis-idaea	3	1	Vaccinium vitis-idaea	lingonberry
JQ769102	species	Fabaceae	Arachis	Arachis hypogaea	3	1	Arachis hypogaea	peanut
FJ407057	species	Fabaceae	Glycine	Glycine max	6	1	Glycine max	soybean
JX505708	species	Fabaceae	Lens	Lens culinaris	4	1	Lens culinaris	lentil
EU909112	species	Fabaceae	Phaseolus	Phaseolus lunatus	2	1	Phaseolus lunatus	lima bean
EU909111	species	Fabaceae	Phaseolus	Phaseolus lunatus	1	1	Phaseolus lunatus	lima bean
JN617175	species	Fabaceae	Phaseolus	Phaseolus vulgaris, Phaseolus lunatus	22	2	Phaseolus vulgaris, Phaseolus lunatus	green bean; lima bean
JX505710	species	Fabaceae	Pisum	Pisum sativum	8	1	Pisum sativum	pea
JQ769101	species	Juglandaceae	Carya	Carya illinoinensis	1	1	Carya illinoinensis	pecan
JQ769099	species	Juglandaceae	Juglans	Juglans regia	1	1	Juglans regia	walnuts
AY231167	species	Juglandaceae	Juglans	Juglans regia	2	1	Juglans regia	walnuts
EU220729	genus	Lamiaceae	Salvia	Salvia aethiopis, Salvia santolinifolia, Salvia verbascifolia, Salvia aegyptiaca, Salvia trichocalycina, Salvia sclarea, Salvia candidissima	10	7	Salvia officinalis, Salvia hispanica	sage
EU200166	genus	Lamiaceae	Salvia	Salvia aristata	2	1	Salvia officinalis, Salvia hispanica	sage
DQ667512	genus	Lamiaceae	Salvia	Salvia austriaca	1	1	Salvia officinalis, Salvia hispanica	sage
HQ418951	genus	Lamiaceae	Salvia	Salvia axillaris	1	1	Salvia officinalis, Salvia hispanica	sage
DQ667480	genus	Lamiaceae	Salvia	Salvia axillaris	1	1	Salvia officinalis, Salvia hispanica	sage
KU600308	genus	Lamiaceae	Salvia	Salvia cabulica, Salvia garipensis, Salvia pratensis, Salvia rugosa, Salvia fulgens	6	5	Salvia officinalis, Salvia hispanica	sage
EU220736	genus	Lamiaceae	Salvia	Salvia cavaleriei, Salvia miltiorrhiza	2	2	Salvia officinalis, Salvia hispanica	sage
HQ418960	genus	Lamiaceae	Salvia	Salvia clinopodioides	1	1	Salvia officinalis, Salvia hispanica	sage
DQ667511	genus	Lamiaceae	Salvia	Salvia dolomitica, Salvia taraxacifolia, Salvia nilotica	3	3	Salvia officinalis, Salvia hispanica	sage
HQ418965	genus	Lamiaceae	Salvia	Salvia dombeyi	1	1	Salvia officinalis, Salvia hispanica	sage
HQ418967	genus	Lamiaceae	Salvia	Salvia erythrostoma	1	1	Salvia officinalis, Salvia hispanica	sage
FJ593462	genus	Lamiaceae	Salvia	Salvia evansiana, Salvia trijuga, Salvia azurea	3	3	Salvia officinalis, Salvia hispanica	sage
AB295090	genus	Lamiaceae	Salvia	Salvia glabrescens	1	1	Salvia officinalis, Salvia hispanica	sage
EU220730	genus	Lamiaceae	Salvia	Salvia glabrescens, Salvia roborowskii, Salvia koyamae, Salvia tricuspis, Salvia nipponica, Salvia cyclostegia, Salvia przewalskii, Salvia miltiorrhiza	12	8	Salvia officinalis, Salvia hispanica	sage
KC414285	genus	Lamiaceae	Salvia	Salvia guaranitica	4	1	Salvia officinalis, Salvia hispanica	sage
AB295082	genus	Lamiaceae	Salvia	Salvia lutescens	2	1	Salvia officinalis, Salvia hispanica	sage
AB266233	genus	Lamiaceae	Salvia	Salvia lutescens	1	1	Salvia officinalis, Salvia hispanica	sage
AB541153	genus	Lamiaceae	Salvia	Salvia lutescens	1	1	Salvia officinalis, Salvia hispanica	sage
EU200177	genus	Lamiaceae	Salvia	Salvia maximowicziana, Salvia kiaometiensis, Salvia x sakuensis, Salvia schizochila, Salvia omeiana, Salvia castanea, Salvia x sylvestris, Salvia glabrescens, Salvia officinalis, Salvia digitaloides, Salvia przewalskii, Salvia cynica, Salvia brevilabra, Salvia pauciflora, Salvia miltiorrhiza, Salvia nipponica, Salvia hylocharis, Salvia evansiana, Salvia hians, Salvia flava, Salvia glutinosa	51	21	Salvia officinalis, Salvia hispanica	sage
EU220735	genus	Lamiaceae	Salvia	Salvia miltiorrhiza	1	1	Salvia officinalis, Salvia hispanica	sage
DQ667459	genus	Lamiaceae	Salvia	Salvia mocinoi	1	1	Salvia officinalis, Salvia hispanica	sage
DQ667428	genus	Lamiaceae	Salvia	Salvia munzii	1	1	Salvia officinalis, Salvia hispanica	sage
HQ911646	genus	Lamiaceae	Salvia	Salvia nilotica	1	1	Salvia officinalis, Salvia hispanica	sage
KM519771	genus	Lamiaceae	Salvia	Salvia officinalis, Salvia euphratica, Salvia pratensis	4	3	Salvia officinalis, Salvia hispanica	sage
DQ667464	genus	Lamiaceae	Salvia	Salvia orbignaei	1	1	Salvia officinalis, Salvia hispanica	sage
KP852932	genus	Lamiaceae	Salvia	Salvia pachyphylla, Salvia greatae, Salvia columbariae, Salvia funerea, Salvia mohavensis, Salvia carduacea, Salvia sonomensis, Salvia brandegeei, Salvia eremostachya, Salvia clevelandii, Salvia vaseyi, Salvia spathacea, Salvia munzii, Salvia apiana, Salvia dorrii, Salvia californica, Salvia leucophylla, Salvia chionopeplica, Salvia mellifera	57	19	Salvia officinalis, Salvia hispanica	sage
KC414297	genus	Lamiaceae	Salvia	Salvia paohsingensis	1	1	Salvia officinalis, Salvia hispanica	sage
EU200180	genus	Lamiaceae	Salvia	Salvia patens, Salvia cacaliifolia, Salvia scutellarioides, Salvia sagittata, Salvia macrophylla	8	5	Salvia officinalis, Salvia hispanica	sage
DQ667455	genus	Lamiaceae	Salvia	Salvia personata	1	1	Salvia officinalis, Salvia hispanica	sage
KC414300	genus	Lamiaceae	Salvia	Salvia plebeia	2	1	Salvia officinalis, Salvia hispanica	sage
AY506617	genus	Lamiaceae	Salvia	Salvia polystachya, Salvia tiliifolia, Salvia confertiflora, Salvia procurrens, Salvia longispicata, Salvia iodantha, Salvia madrensis, Salvia fruticulosa, Salvia subincisa, Salvia retinervia, Salvia thymoides, Salvia pubescens, Salvia dorisiana, Salvia inconspicua, Salvia cedrosensis, Salvia azurea, Salvia rypara, Salvia chamaedryoides, Salvia carnea, Salvia flaccidifolia, Salvia platystoma, Sal…	96	73	Salvia officinalis, Salvia hispanica	sage
JQ041852	genus	Lamiaceae	Salvia	Salvia pratensis	1	1	Salvia officinalis, Salvia hispanica	sage
HQ324027	genus	Lamiaceae	Salvia	Salvia pratensis	1	1	Salvia officinalis, Salvia hispanica	sage
KM519775	genus	Lamiaceae	Salvia	Salvia pratensis, Salvia hydrangea, Salvia aucheri, Salvia dracocephaloides, Salvia tesquicola, Salvia euphratica, Salvia sericeotomentosa, Salvia cavaleriei, Salvia officinalis, Salvia tetrodonta, Salvia cerinopruinosa	15	11	Salvia officinalis, Salvia hispanica	sage
DQ667460	genus	Lamiaceae	Salvia	Salvia prunelloides	2	1	Salvia officinalis, Salvia hispanica	sage
KC414314	genus	Lamiaceae	Salvia	Salvia przewalskii	1	1	Salvia officinalis, Salvia hispanica	sage
KC414305	genus	Lamiaceae	Salvia	Salvia przewalskii	1	1	Salvia officinalis, Salvia hispanica	sage
KM519776	genus	Lamiaceae	Salvia	Salvia pseudeuphratica, Salvia kronenburgii	2	2	Salvia officinalis, Salvia hispanica	sage
AB295083	genus	Lamiaceae	Salvia	Salvia pygmaea	1	1	Salvia officinalis, Salvia hispanica	sage
EU220739	genus	Lamiaceae	Salvia	Salvia pygmaea, Salvia omerocalyx, Salvia hayatana, Salvia lutescens, Salvia ranzaniana, Salvia yunnanensis, Salvia scapiformis, Salvia miltiorrhiza, Salvia arisanensis, Salvia japonica, Salvia aerea	35	11	Salvia officinalis, Salvia hispanica	sage
AY570491	genus	Lamiaceae	Salvia	Salvia roemeriana	1	1	Salvia officinalis, Salvia hispanica	sage
EU220727	genus	Lamiaceae	Salvia	Salvia rugosa, Salvia sessilifolia	3	2	Salvia officinalis, Salvia hispanica	sage
JQ669066	genus	Lamiaceae	Salvia	Salvia sclarea	2	1	Salvia officinalis, Salvia hispanica	sage
DQ667510	genus	Lamiaceae	Salvia	Salvia summa, Salvia daghestanica, Salvia henryi, Salvia pentstemonoides, Salvia disermas, Salvia texana, Salvia whitehousei, Salvia lyrata	9	8	Salvia officinalis, Salvia hispanica	sage
DQ667479	genus	Lamiaceae	Salvia	Salvia tricuspidata	1	1	Salvia officinalis, Salvia hispanica	sage
KC414322	genus	Lamiaceae	Salvia	Salvia trijuga, Salvia isensis	2	2	Salvia officinalis, Salvia hispanica	sage
AY570500	genus	Lamiaceae	Salvia	Salvia verticillata	1	1	Salvia officinalis, Salvia hispanica	sage
AY570501	genus	Lamiaceae	Salvia	Salvia viridis	1	1	Salvia officinalis, Salvia hispanica	sage
KU600405	genus	Lamiaceae	Salvia	Salvia x sylvestris, Salvia canariensis, Salvia pratensis	4	3	Salvia officinalis, Salvia hispanica	sage
GU250776	species	Lauraceae	Persea	Persea americana	9	1	Persea americana	avocado
GU250754	species	Lauraceae	Persea	Persea americana	4	1	Persea americana	avocado
GU250745	species	Lauraceae	Persea	Persea americana	7	1	Persea americana	avocado
FJ160887	species	Linaceae	Linum	Linum usitatissimum	1	1	Linum usitatissimum	flax
KF514666	species	Malvaceae	Abelmoschus	Abelmoschus esculentus	1	1	Abelmoschus esculenta	okra
AB981742	species	Malvaceae	Durio	Durio zibethinus	1	1	Durio zibethinus	durian
HM488410	species	Malvaceae	Theobroma	Theobroma cacao	65	1	Theobroma cacao	chocolate
FJ621283	species	Musaceae	Musa	Musa acuminata	15	1	Musa acuminata	banana
NC_013707	species	Oleaceae	Olea	Olea europaea	5	1	Olea europaea	olive
DQ131557	species	Poaceae	Avena	Avena sativa	9	1	Avena sativa	oats
KF600708	species	Poaceae	Hordeum	Hordeum vulgare	11	1	Hordeum vulgare	barley
EF137577	species	Poaceae	Oryza	Oryza sativa	1	1	Oryza sativa	rice
DQ131552	genera	Poaceae	Oryza, Secale	Oryza sativa, Secale cereale	33	2	Oryza sativa, Secale cereale	rice; wheat
FJ407055	genera	Poaceae	Triticum, Secale	Triticum aestivum, Secale cereale	17	2	Triticum aestivum, Secale cereale	rye; wheat
FJ407058	species	Poaceae	Zea	Zea mays	8	1	Zea mays	corn
EU024792	species	Polygonaceae	Fagopyrum	Fagopyrum esculentum	4	1	Fagopyrum esculentum	buckwheat
EU840543	species	Polygonaceae	Fagopyrum	Fagopyrum esculentum	1	1	Fagopyrum esculentum	buckwheat
AF482140	species	Proteaceae	Macadamia	Macadamia integrifolia	1	1	Macademia integrifolia	macademia
FJ422296	genera	Rosaceae	Fragaria, Rubus	Fragaria x ananassa, Rubus idaeus	4	2	Fragaria x ananassa, Rubus idaeus	strawberry; raspberry
KF486749	genera	Rosaceae	Malus, Pyrus	Malus domestica, Pyrus koehnei, Pyrus pseudopashia, Pyrus xerophila, Pyrus communis, Pyrus hopeiensis, Pyrus phaeocarpa, Pyrus korshinskyi, Pyrus pyrifolia, Pyrus serrulata, Pyrus sinkiangensis, Pyrus ussuriensis, Pyrus betulifolia, Pyrus pashia, Pyrus dimorphophylla, Pyrus hondoensis, Pyrus fauriei, Pyrus x bretschneideri, Pyrus calleryana	98	19	Malus dosetica, Pyrus communis	apple; pear
JX414451	genus	Rosaceae	Prunus	Prunus africana	5	1	Prunus spp.	Prunus genus fruits
HQ243735	genus	Rosaceae	Prunus	Prunus arborea	1	1	Prunus spp.	Prunus genus fruits
HQ243913	genus	Rosaceae	Prunus	Prunus arborea, Prunus stipulacea, Prunus costata, Prunus oligantha, Prunus oblonga, Prunus henryi, Prunus grisea, Prunus lancilimba, Prunus gazelle-peninsulae, Prunus ceylanica, Prunus pullei, Prunus dolichobotrys	26	12	Prunus spp.	Prunus genus fruits
KT875788	genus	Rosaceae	Prunus	Prunus avium	1	1	Prunus avium	sweet cherry
KT875787	genus	Rosaceae	Prunus	Prunus avium	1	1	Prunus avium	sweet cherry
KT875786	genus	Rosaceae	Prunus	Prunus avium	1	1	Prunus avium	sweet cherry
KT875780	genus	Rosaceae	Prunus	Prunus avium	1	1	Prunus avium	sweet cherry
KT875768	genus	Rosaceae	Prunus	Prunus avium	1	1	Prunus avium	sweet cherry
FJ899133	genus	Rosaceae	Prunus	Prunus azorica	1	1	Prunus spp.	Prunus genus fruits
AM282667	genus	Rosaceae	Prunus	Prunus cocomilia	2	1	Prunus spp.	Prunus genus fruits
HQ243929	genus	Rosaceae	Prunus	Prunus consociiflora, Prunus brittoniana, Prunus tucumanensis, Prunus integrifolia, Prunus amplifolia, Prunus myrtifolia, Prunus reflexa, Prunus ovalis, Prunus undulata, Prunus caroliniana, Prunus sp. Wen	17	11	Prunus spp.	Prunus genus fruits
HQ243796	genus	Rosaceae	Prunus	Prunus grayana	1	1	Prunus grayana	Japanese bird cherry
HQ243795	genus	Rosaceae	Prunus	Prunus grayana	1	1	Prunus grayana	Japanese bird cherry
JQ034187	genus	Rosaceae	Prunus	Prunus grayana, Prunus havardii, Prunus ferganensis, Prunus munsoniana, Prunus mahaleb, Prunus pseudocerasus, Prunus ferganica, Prunus ussuriensis, Prunus lusitanica, Prunus clarofolia, Prunus armeniaca, Prunus sp. XFJ-, Prunus buergeriana, Prunus ursina, Prunus texana, Prunus bifrons, Prunus cerasifera, Prunus scoparia, Prunus pensylvanica, Prunus hybrid cultivar, Prunus serrula, Prunus napaulen…	421	94	Prunus domestica	plum
HQ243802	genus	Rosaceae	Prunus	Prunus henryi	1	1	Prunus spp.	Prunus genus fruits
HM061124	genus	Rosaceae	Prunus	Prunus hybrid cultivar	12	1	Prunus spp.	Prunus genus fruits
HM061122	genus	Rosaceae	Prunus	Prunus hybrid cultivar	1	1	Prunus spp.	Prunus genus fruits
HM061120	genus	Rosaceae	Prunus	Prunus hybrid cultivar	1	1	Prunus spp.	Prunus genus fruits
HM061113	genus	Rosaceae	Prunus	Prunus hybrid cultivar	1	1	Prunus spp.	Prunus genus fruits
HM061099	genus	Rosaceae	Prunus	Prunus hybrid cultivar	1	1	Prunus spp.	Prunus genus fruits
JX414450	genus	Rosaceae	Prunus	Prunus minutiflora	1	1	Prunus spp.	Prunus genus fruits
HQ243837	genus	Rosaceae	Prunus	Prunus oblonga	1	1	Prunus spp.	Prunus genus fruits
HQ243839	genus	Rosaceae	Prunus	Prunus obtusata	1	1	Prunus spp.	Prunus genus fruits
HQ243840	genus	Rosaceae	Prunus	Prunus oleifolia	1	1	Prunus spp.	Prunus genus fruits
HQ243866	genus	Rosaceae	Prunus	Prunus phaeosticta, Prunus fordiana	5	2	Prunus spp.	Prunus genus fruits
HQ243870	genus	Rosaceae	Prunus	Prunus polystachya	2	1	Prunus spp.	Prunus genus fruits
HQ243897	genus	Rosaceae	Prunus	Prunus serotina	1	1	Prunus spp.	Prunus genus fruits
HQ243910	genus	Rosaceae	Prunus	Prunus spinosa	1	1	Prunus spinosa	sloe
KC428587	genus	Rosaceae	Prunus	Prunus turneriana	1	1	Prunus spp.	Prunus genus fruits
AF348564	genera	Rosaceae	Pyrus	Pyrus salicifolia, Pyrus cossonii, Pyrus communis, Pyrus x nivalis, Pyrus amygdaliformis, Pyrus elaeagrifolia, Pyrus spinosa, Pyrus gharbiana, Pyrus regelii, Pyrus phaeocarpa, Pyrus cordata, Pyrus mamorensis, Pyrus syriaca, Pyrus pyraster	63	14	Pyrus communis	pear (European)
EF055349	genera	Rosaceae	Rubus	Rubus idaeus	7	1	Rubus idaeus	raspberry
DQ153826	genus	Rubiaceae	Coffea	Coffea abeokutae, Coffea montekupensis	2	2	Coffea arabica	coffee
HM164318	genus	Rubiaceae	Coffea	Coffea arenesiana, Coffea vianneyi, Coffea tetragona, Coffea campaniensis, Coffea travancorensis, Coffea liaudii, Coffea montis-sacri, Coffea coursiana, Coffea rakotonasoloi, Coffea boinensis, Coffea neobridsoniae, Coffea buxifolia, Coffea betamponensis, Coffea ankaranensis, Coffea littoralis, Coffea heimii, Coffea leroyi, Coffea sp. Davis , Coffea sambavensis, Coffea sessiliflora, Coffea humblot…	108	75	Coffea arabica	coffee
AF543045	genus	Rubiaceae	Coffea	Coffea benghalensis, Coffea khasiana	2	2	Coffea arabica	coffee
AF543017	genus	Rubiaceae	Coffea	Coffea canephora	1	1	Coffea arabica	coffee
DQ153854	genus	Rubiaceae	Coffea	Coffea kimbozensis, Coffea togoensis, Coffea humilis, Coffea stenophylla	6	4	Coffea arabica	coffee
DQ153846	genus	Rubiaceae	Coffea	Coffea liberica	3	1	Coffea arabica	coffee
DQ153866	genus	Rubiaceae	Coffea	Coffea mufindiensis, Coffea sp. Davis , Coffea augagneuri	3	3	Coffea arabica	coffee
DQ153762	genus	Rubiaceae	Coffea	Coffea semsei	1	1	Coffea arabica	coffee
HM164333	genus	Rubiaceae	Coffea	Coffea sp. Pollard , Coffea kapakata, Coffea sp. IRD-Montpelier OI , Coffea ebracteolata, Coffea liberica, Coffea congensis, Coffea magnistipula, Coffea bakossii, Coffea sp. IRD-Montpelier OC , Coffea mayombensis, Coffea congensis x Coffea canephora, Coffea sp. IRD-Montpelier OF , Coffea sp. IRD-Montpelier OG , Coffea sapinii, Coffea sp. IRD-Montpelier OB , Coffea costatifructa, Coffea merguensis…	41	23	Coffea arabica	coffee
DQ153777	genus	Rubiaceae	Coffea	Coffea vatovavyensis	1	1	Coffea arabica	coffee
AF543039	genus	Rubiaceae	Coffea	Coffea zanguebariae	1	1	Coffea arabica	coffee
EU3695706	genus	Rutaceae	Citrus	Citrus aurantiifolia, Citrus sinensis, Citrus x paradisi, Citrus limon	26	4	Citrus aurantiifolia, Citrus sinensis, Citrus x paradisi, Citrus limon	key lime; sweet orange; grapefruit; lemon
AB817692	species	Solanaceae	Capsicum	Capsicum annuum	5	1	Capsicum annuum	pepper
HM006841	species	Solanaceae	Solanum	Solanum lycopersicum	8	1	Solanum lycopersicum	tomato
KU7197913	species	Solanaceae	Solanum	Solanum melongena	13	1	Solanum melongena	eggplant
HM006842	species	Solanaceae	Solanum	Solanum tuberosum	6	1	Solanum tuberosum	potato
AY9432772	species	Theaceae	Camellia	Camellia sinensis	12	1	Camellia sinensis	tea
JN802338	genus	Vitaceae	Vitis	{Vitis betulifolia, Vitis labrusca, Vitis thunbergii, Vitis sp. Shui et al. , Vitis yeshanensis, Vitis balansana, Vitis labrusca x Vitis riparia, Vitis davidii, Vitis tiliifolia, Vitis palmata, Vitis sp. Nie & Meng , Vitis rubra, Vitis cinerea var. helleri x Vitis riparia, Vitis flexuosa, Vitis vinifera, Vitis piasezkii, Vitis aestivalis x Vitis vinifera, Vitis rotundifolia, Vitis x champinii, Vi…	374	65	Vitis vinifera	grape
HM586015	genus	Vitaceae	Vitis	Vitis lawsonii	2	1	Vitis rotundifolia	grape (muscadine)
HM585954	genus	Vitaceae	Vitis	Vitis monticola	1	1	Vitis rotundifolia	grape (muscadine)
HM586073	genus	Vitaceae	Vitis	Vitis popenoei, Vitis rotundifolia, Vitis aestivalis, Vitis flexuosa	4	4	Vitis rotundifolia	grape (muscadine)
JF437358	genus	Vitaceae	Vitis	Vitis rotundifolia	5	1	Vitis rotundifolia	grape (muscadine)
JX144427	genus	Vitaceae	Vitis	Vitis rupestris x Vitis vinifera	1	1	Vitis rotundifolia	grape (muscadine)
