# Supplementary material for: Using DNA Metabarcoding To Evaluate the Plant Component of Human Diets: a Proof of Concept
Source: mSystems. 2019 Oct 8;4(5):e00458-19. doi: 10.1128/mSystems.00458-19 (PMC6787566; doi:10.1128/mSystems.00458-19)
Supplement: TABLE S3 [file mSystems.00458-19-st003.xlsx]

## Sheet: 2019_07_16_Renamed_taxa
Sequence ID	Original name	Original taxid	Updated name	Updated taxid
P6_0000001	Musa	4640	Musa acuminata	4641
P6_0000002	Rubus	23216	Rosaceae	3745
P6_0000003	Rosaceae	3745	Maleae	721813
P6_0000011	Pisum	3887	Pisum sativum	3888
P6_0000026	Persea	3434	Persea americana	3435
P6_0000027	Brassica	3705	Brassica oleracea	3712
P6_0000029	Phaseolus	3883	Phaseolus lunatus	3884
P6_0000053	Brassica	3705	Brassica rapa	3711
P6_0000057	Solanum	4107	Solanum lycopersicum	4081
P6_0000137	Persea	3434	Persea americana	3435
P6_0000226	Olea	4145	Olea europaea	4146
P6_0000452	Pyrus	3766	Maleae	721813
P6_0000680	Hordeum	4512	Hordeum vulgare	4513
P6_0004715	Colocasia	4459	Colocasia esculenta	4460
P6_0000120	Salvia pratensis	49216	Salvia	21880
P6_0000762	Vitis rupestris x Vitis vinifera	651387	Vitis	3603
P6_0001693	Prunus serotina	23207	Prunus	3754
P6_0001546	Vitis rotundifolia	103349	Vitis	3603
P6_0001888	Prunus oblonga	983190	Prunus	3754
P6_0003984	Prunus cocomilia	114936	Prunus	3754
P6_0003450	Prunus spinosa	114937	Prunus	3754
P6_0021984	Prunus africana	379279	Prunus	3754
P6_0026596	Prunus avium	42229	Prunus	3754
P6_0000082	Cucurbita moschata	3662	Cucurbitaceae	3650
P6_0000307	Cucurbita	3660	Cucurbitaceae	3650
P6_0000571	Cucurbita	3660	Cucurbitaceae	3650
