# Supplementary material for: Using DNA Metabarcoding To Evaluate the Plant Component of Human Diets: a Proof of Concept
Source: mSystems. 2019 Oct 8;4(5):e00458-19. doi: 10.1128/mSystems.00458-19 (PMC6787566; doi:10.1128/mSystems.00458-19)
Supplement: TABLE S4 [file mSystems.00458-19-st004.xlsx]

## Sheet: 2019_07_16_TableS3
Taxid	Taxonomic level	Name	Number unique P6 sequences	Number samples	Number reads	FPR	FNR
128905	species	Vaccinium pallidum	1	7	1328	0.181818	0.4
13451	species	Corylus avellana	1	9	3473	0.333333	NA
21880	genus	Salvia	6	9	1244	0.333333	NA
2706	genus	Citrus	1	5	194	0.173913	0.75
29780	species	Mangifera indica	1	14	3237	0.421053	0.25
32201	species	Carya illinoinensis	1	19	16526	0.692308	0
3435	species	Persea americana	2	9	913	0.36	1
3562	species	Spinacia oleracea	1	26	55355	0.947368	0
3603	genus	Vitis	4	20	8968	0.76	0.5
3617	species	Fagopyrum esculentum	2	8	772	0.269231	0
3641	species	Theobroma cacao	1	22	14934	0.772727	0
3649	species	Carica papaya	1	2	327	0.04	0.5
3650	family	Cucurbitaceae	5	21	4693	0.6875	0.0909091
3711	species	Brassica rapa	1	23	4640	0.85	0.142857
3712	species	Brassica oleracea	1	26	17190	0.9375	0
3726	species	Raphanus sativus	1	1	1	0.037037	NA
3745	family	Rosaceae	2	24	292332	0.888889	NA
3754	genus	Prunus	9	20	34007	0.708333	0
3818	species	Arachis hypogaea	1	13	4126	0.478261	0.5
3847	species	Glycine max	1	27	227312	1	0
3864	species	Lens culinaris	1	26	59358	0.944444	0
3884	species	Phaseolus lunatus	2	12	4273	0.4	0
3888	species	Pisum sativum	1	26	76340	0.944444	0
4006	species	Linum usitatissimum	1	16	21549	0.521739	0
4039	species	Daucus carota	2	27	44996	1	0
4047	species	Coriandrum sativum	1	23	2444	0.85	0.142857
4072	species	Capsicum annuum	1	15	2784	0.65	0.714286
4081	species	Solanum lycopersicum	1	9	3918	0.333333	0.666667
4111	species	Solanum melongena	1	10	311	0.37037	NA
4113	species	Solanum tuberosum	1	11	3422	0.416667	0.666667
4120	species	Ipomoea batatas	1	4	16	0.148148	NA
4146	species	Olea europaea	1	2	349	0.0384615	0
4232	species	Helianthus annuus	1	25	17672	0.92	0
42345	species	Phoenix dactylifera	3	13	22757	0.481481	NA
4236	species	Lactuca sativa	1	24	131038	0.88	0
4442	species	Camellia sinensis	1	8	965	0.333333	0.833333
4460	species	Colocasia esculenta	1	1	9	0.0384615	1
4479	family	Poaceae	2	27	58186	1	0
4498	species	Avena sativa	1	27	271219	1	0
4513	species	Hordeum vulgare	1	3	143	0.0869565	0.75
4577	species	Zea mays	1	16	2798	0.615385	1
4641	species	Musa acuminata	1	27	556223	1	0
4679	species	Allium cepa	2	19	7633	0.722222	0.333333
4682	species	Allium sativum	2	11	593	0.263158	0.25
4686	species	Asparagus officinalis	1	4	1225	0.148148	NA
51240	species	Juglans regia	1	21	56648	0.777778	NA
721813	family	Maleae	2	26	75219	0.956522	0
13443	species	Coffea arabica	0	0	0	0	1
