# Supplementary material for: Using DNA Metabarcoding To Evaluate the Plant Component of Human Diets: a Proof of Concept
Source: mSystems. 2019 Oct 8;4(5):e00458-19. doi: 10.1128/mSystems.00458-19 (PMC6787566; doi:10.1128/mSystems.00458-19)
Supplement: TABLE S5 [file mSystems.00458-19-st005.xlsx]

## Sheet: summary
		no read threshold					1% of total reads required for call					5% of total reads required for call
taxonomic level		all	family	genus	species		all	family	genus	species		all	family	genus	species
all samples (n=27)
recall		0.763052	0.824176	0.761658	0.731343		0.341365	0.450549	0.362694	0.328358		0.164659	0.258242	0.186528	0.169154
precision		0.257453	0.32967	0.245819	0.250853		0.505952	0.561644	0.492958	0.5		0.5125	0.602564	0.521739	0.53125
F-measure		0.385005	0.470958	0.371681	0.373571		0.407674	0.5	0.41791	0.396396		0.24924	0.361538	0.274809	0.256604
plant diet period only (n=7)
recall		0.857143	0.92	0.869565	0.839623		0.302521	0.44	0.358696	0.311321		0.151261	0.253333	0.195652	0.169811
precision		0.545455	0.589744	0.540541	0.585526		0.9	0.942857	0.891892	0.891892		0.857143	0.95	0.857143	0.857143
F-measure		0.666667	0.71875	0.666667	0.689922		0.45283	0.6	0.511628	0.461538		0.257143	0.4	0.318584	0.283465
not diet intervention period (n=18)
recall		0.679688	0.761905	0.666667	0.612903		0.382812	0.466667	0.373737	0.354839		0.179688	0.266667	0.181818	0.172043
precision		0.171937	0.258065	0.15942	0.143216		0.395161	0.457944	0.359223	0.354839		0.410714	0.509091	0.382979	0.380952
F-measure		0.274448	0.385542	0.25731	0.232179		0.388889	0.462264	0.366337	0.354839		0.25	0.35	0.246575	0.237037
unique taxa in comparison		59	33	48	51		59	33	48	51		59	33	48	51
