# Supplementary material for: Using DNA Metabarcoding To Evaluate the Plant Component of Human Diets: a Proof of Concept
Source: mSystems. 2019 Oct 8;4(5):e00458-19. doi: 10.1128/mSystems.00458-19 (PMC6787566; doi:10.1128/mSystems.00458-19)
Supplement: DATA SET S1 [file mSystems.00458-19-sd001.txt]

>KC408221 count=1; family_name=Actinidiaceae; family=3623; reverse_match=CCATTGAGTCTCTGCACCTATC; merged=['KC408221']; taxid=165712; rank=species; forward_error=0; merged_species_name={'Actinidia macrosperma': 1}; forward_tm=56.66; genus_name=Actinidia; seq_length_ori=495; forward_match=GGGCAATCCTGAGCCAA; reverse_tm=56.99; genus=3624; reverse_error=0; species=165712; strand=D;     Actinidia macrosperma clone 50 trnT-trnL intergenic spacer, partial sequence; chloroplast.
atccttttttttcgaaaacaaacaaagattcagaaagcgaaaagaaaacaag
>KF779160 count=1; family_name=Amaryllidaceae; family=4668; reverse_match=CCATTGAGTCTCTGCACCTATC; merged=['KF779160']; taxid=4682; rank=species; forward_error=1; merged_species_name={'Allium sativum': 1}; forward_tm=48.18; genus_name=Allium; seq_length_ori=291; forward_match=GGGCCATCCTGAGCCAA; reverse_tm=56.99; genus=4678; reverse_error=0; species=4682; strand=D;     Allium sativum voucher BDUT 1451 tRNA-Leu (trnL) gene, partial sequence; chloroplast.
atctttattttttgaaaaacgaggttttaaaaaatataataaaaagg
>KF779159 count=1; family_name=Amaryllidaceae; family=4668; reverse_match=CCATTGAGTCTCTGCACCTATC; merged=['KF779159']; taxid=4682; rank=species; forward_error=0; merged_species_name={'Allium sativum': 1}; forward_tm=56.66; genus_name=Allium; seq_length_ori=288; forward_match=GGGCAATCCTGAGCCAA; reverse_tm=56.99; genus=4678; reverse_error=0; species=4682; strand=D;     Allium sativum voucher BDUT 1450 tRNA-Leu (trnL) gene, partial sequence; chloroplast.
atctttattttttgaaaaacgaggttttaaaaaatagaataaaaagg
>FJ628603 count=1; family_name=Amaryllidaceae; family=4668; reverse_match=CCATTGAGTCTCTGCACCTATC; merged=['FJ628603']; taxid=4679; rank=species; forward_error=0; merged_species_name={'Allium cepa': 1}; forward_tm=56.66; genus_name=Allium; seq_length_ori=710; forward_match=GGGCAATCCTGAGCCAA; reverse_tm=56.99; genus=4678; reverse_error=0; species=4679; strand=D;     Allium cepa voucher BF-ALL-047 tRNA-Leu (trnL) gene, partial sequence; trnL-trnF intergenic spacer, complete sequence; and tRNA-Phe (trnF) gene, partial sequence; chloroplast.
atctttattttttgaaaaacaagggtttaaaaaagagaataaaaaag
>EU626261 count=1; family_name=Amaryllidaceae; family=4668; reverse_match=CCATTGAGTCTCTGCACCTATC; merged=['EU626261']; taxid=4682; rank=species; forward_error=0; merged_species_name={'Allium sativum': 1}; forward_tm=56.66; genus_name=Allium; seq_length_ori=698; forward_match=GGGCAATCCTGAGCCAA; reverse_tm=56.99; genus=4678; reverse_error=0; species=4682; strand=D;     Allium sativum voucher BF-ALL-037 tRNA-Leu (trnL) gene, partial sequence; trnL-trnF intergenic spacer, complete sequence; and tRNA-Phe (trnF) gene, partial sequence; chloroplast.
atctttattttttgaaaaacaaggttttaaaaaatagaataaaaagg
>KC139046 count=1; family_name=Amaryllidaceae; family=4668; reverse_match=CCATTGAGTCTCTGCACCTATC; merged=['KC139046']; taxid=4679; rank=species; forward_error=0; merged_species_name={'Allium cepa': 1}; forward_tm=56.66; genus_name=Allium; seq_length_ori=576; forward_match=GGGCAATCCTGAGCCAA; reverse_tm=56.99; genus=4678; reverse_error=0; species=4679; strand=D;     Allium cepa tRNA-Leu (trnL) gene, partial sequence; trnL-trnF intergenic spacer, complete sequence; and tRNA-Phe (trnF) gene, partial sequence; chloroplast.
atctttcttttttgaaaaacaagggtttaaaaaagagaataaaaaag
>KF664223 count=14; family_name=Anacardiaceae; family=4011; reverse_match=CCATTGAGTCTCTGCACCTATC; merged=['KF664223', 'AB817698', 'KC479210', 'JQ726839', 'JQ726838', 'JQ726837', 'JQ726836', 'JQ726835', 'JQ726834', 'JQ726833', 'JQ726832', 'GU943749', 'AY594523', 'GQ927757']; taxid=29780; rank=species; forward_error=0; merged_species_name={'Mangifera indica': 14}; forward_tm=56.66; genus_name=Mangifera; forward_match=GGGCAATCCTGAGCCAA; reverse_tm=56.99; genus=23461; reverse_error=0; species=29780; strand=D;     Mangifera indica voucher Yi13519(KUN) tRNA-Leu (trnL) gene, partial sequence; trnL-trnF intergenic spacer, complete sequence; and tRNA-Phe (trnF) gene, partial sequence; chloroplast.
atcctattttacgagaacaaaaacaaacaaggggtcagaacgggagaaaaaaag
>JQ769103 count=16; family_name=Anacardiaceae; family=4011; reverse_match=CCATTGAGTCTCTGCACCTATC; merged=['JQ769103', 'KP055540', 'EF193139', 'AY677209', 'KJ173815', 'KJ173814', 'KJ173813', 'KJ173812', 'KJ173811', 'KJ173810', 'KJ173809', 'KJ173808', 'KJ173806', 'KJ173805', 'KJ173804', 'KJ173803']; taxid=55513; rank=species; forward_error=0; merged_species_name={'Pistacia vera': 16}; forward_tm=56.66; genus_name=Pistacia; forward_match=GGGCAATCCTGAGCCAA; reverse_tm=56.99; genus=55512; reverse_error=0; species=55513; strand=D;     Pistacia vera tRNA-Leu (trnL) gene, intron; chloroplast.
atcctattttatgagaacaaaaacaaacaaggggtcagaacgggagaaagag
>KJ173807 count=1; family_name=Anacardiaceae; family=4011; reverse_match=CCATTGAGTCTCTGCACCTATC; merged=['KJ173807']; taxid=55513; rank=species; forward_error=0; merged_species_name={'Pistacia vera': 1}; forward_tm=56.66; genus_name=Pistacia; seq_length_ori=505; forward_match=GGGCAATCCTGAGCCAA; reverse_tm=56.99; genus=55512; reverse_error=0; species=55513; strand=D;     Pistacia vera voucher ELGP6 tRNA-Leu (trnL(UAA)) gene, intron; chloroplast.
atcctattttatgagaacaaaaacaaacaaggggtcagaaggggagaaagag
>GQ984062 count=3; family_name=Apiaceae; family=4037; reverse_match=CCATTGAGTCTCTGCACCTATC; merged=['GQ984062', 'NC_029850', 'KR002656']; taxid=4047; rank=species; forward_error=0; merged_species_name={'Coriandrum sativum': 3}; forward_tm=56.66; genus_name=Coriandrum; forward_match=GGGCAATCCTGAGCCAA; reverse_tm=56.99; genus=4046; reverse_error=0; species=4047; strand=D;     Coriandrum sativum tRNA-Leu (trnL) gene, partial sequence; trnL-trnF intergenic spacer, complete sequence; and tRNA-Phe (trnF) gene, partial sequence; chloroplast.
atcctattttccaaaaacaaacaaaggcccagaaggtgaaaaagg
>HQ323879 count=1; family_name=Apiaceae; family=4037; reverse_match=CCATTGAGTCTCTGCACCTATC; merged=['HQ323879']; taxid=4039; rank=species; forward_error=0; merged_species_name={'Daucus carota': 1}; forward_tm=56.66; genus_name=Daucus; seq_length_ori=84; forward_match=GGGCAATCCTGAGCCAA; reverse_tm=56.99; genus=4038; reverse_error=0; species=4039; strand=D;     Daucus carota tRNA-Leu (trnL) gene, intron; chloroplast.
atcctattttccaaaaacaaacaaaggcacagaaggtgaaaaaag
>KM385482 count=1; family_name=Apiaceae; family=4037; reverse_match=CCATTGAGTCTCTGCACCTATC; merged=['KM385482']; taxid=4039; rank=species; forward_error=0; merged_species_name={'Daucus carota': 1}; forward_tm=56.66; genus_name=Daucus; seq_length_ori=536; forward_match=GGGCAATCCTGAGCCAA; reverse_tm=56.99; genus=4038; reverse_error=0; species=4039; strand=D;     UNVERIFIED: Daucus carota isolate Dau_car tRNA-Leu (trnL) gene, partial sequence; trnL-trnF intergenic spacer, complete sequence; and tRNA-Phe (trnF) gene, partial sequence; chloroplast.
atcctattttccaaaaacaaacaaaggcccagaaggtgaaaaaag
>KC541557 count=5; family_name=Arecaceae; family=4710; reverse_match=CCATTGAGTCTCTGCACCTATC; merged=['KC541557', 'KC541556', 'KC541554', 'KC541553', 'KC541550']; taxid=42345; rank=species; forward_error=0; merged_species_name={'Phoenix dactylifera': 5}; forward_tm=56.66; genus_name=Phoenix; forward_match=GGGCAATCCTGAGCCAA; reverse_tm=56.99; genus=4719; reverse_error=0; species=42345; strand=D;     Phoenix dactylifera isolate Tazerzite jaune tRNA-Leu (trnL) gene, partial sequence; chloroplast.
atctttattttgagaaaacaagggtttataaaactagaataaaaaaag
>KC541555 count=1; family_name=Arecaceae; family=4710; reverse_match=CCATTGAGTCTCTGCACCTATC; merged=['KC541555']; taxid=42345; rank=species; forward_error=0; merged_species_name={'Phoenix dactylifera': 1}; forward_tm=56.66; genus_name=Phoenix; seq_length_ori=555; forward_match=GGGCAATCCTGAGCCAA; reverse_tm=56.99; genus=4719; reverse_error=0; species=42345; strand=D;     Phoenix dactylifera isolate T156 tRNA-Leu (trnL) gene, partial sequence; chloroplast.
atctttattttgagaaaacaggggtttataaaactagaataaaaaaag
>KC541552 count=1; family_name=Arecaceae; family=4710; reverse_match=CCATTGAGTCTCTGCACCTATC; merged=['KC541552']; taxid=42345; rank=species; forward_error=3; merged_species_name={'Phoenix dactylifera': 1}; forward_tm=30.94; genus_name=Phoenix; seq_length_ori=513; forward_match=GGGCAATCCTGACGCCA; reverse_tm=56.99; genus=4719; reverse_error=0; species=42345; strand=D;     Phoenix dactylifera isolate Ftimi tRNA-Leu (trnL) gene, partial sequence; chloroplast.
aatctttaatttttgagaaaacaagggggtttataaaactagaataaaaag
>KC541551 count=1; family_name=Arecaceae; family=4710; reverse_match=CCATTGAGTCTCTGCACCTATC; merged=['KC541551']; taxid=42345; rank=species; forward_error=0; merged_species_name={'Phoenix dactylifera': 1}; forward_tm=56.66; genus_name=Phoenix; seq_length_ori=565; forward_match=GGGCAATCCTGAGCCAA; reverse_tm=56.99; genus=4719; reverse_error=0; species=42345; strand=D;     Phoenix dactylifera isolate Deglet nour tRNA-Leu (trnL) gene, partial sequence; chloroplast.
aatctttattttgagaaaacaagggtttataaaacctagaataaaaaaag
>AM113623 count=1; family_name=Arecaceae; family=4710; reverse_match=CCATTGAGTCTCTGCACCTATC; merged=['AM113623']; taxid=42345; rank=species; forward_error=0; merged_species_name={'Phoenix dactylifera': 1}; forward_tm=56.66; genus_name=Phoenix; seq_length_ori=819; forward_match=GGGCAATCCTGAGCCAA; reverse_tm=56.99; genus=4719; reverse_error=0; species=42345; strand=D;     Phoenix dactylifera plastid partial tRNA-Leu gene and trnL-trnF IGS, specimen voucher Barrow 77 (K).
atctttattttgagaaaacaagggtttataaaactagaataaaaaagg
>KJ746406 count=3; family_name=Asparagaceae; family=40552; reverse_match=CCATTGAGTCTCTGCACCTATC; merged=['KJ746406', 'KJ774036', 'AJ441164']; taxid=4686; rank=species; forward_error=0; merged_species_name={'Asparagus officinalis': 3}; forward_tm=56.66; genus_name=Asparagus; forward_match=GGGCAATCCTGAGCCAA; reverse_tm=56.99; genus=4685; reverse_error=0; species=4686; strand=D;     Asparagus officinalis isolate xt_plant49 tRNA-Leu (trnL) gene, intron; chloroplast.
atctttatgtttagaaaaacaagggttttaatttaaaaactagaagaaaaagg
>AH007244 count=5; family_name=Asteraceae; family=4210; reverse_match=CCATCGAGTCTCTGCACCTATC; merged=['AH007244', 'GU109303', 'NC_007578', 'AP007232', 'AY504775']; taxid=4236; rank=species; forward_error=0; merged_species_name={'Lactuca sativa': 5}; forward_tm=56.66; genus_name=Lactuca; forward_match=GGGCAATCCTGAGCCAA; reverse_tm=49.86; genus=4235; reverse_error=1; species=4236; strand=D;     Lactuca sativa chloroplast tRNA-Leu (trnL), chloroplast gene, intron.
atcacgttttccgaaaacaaacaacggttcagaaagcgaaaatcaaaaag
>AH007242 count=4; family_name=Asteraceae; family=4210; reverse_match=CCATCGAGTCTCTGCACCTATC; merged=['AH007242', 'DQ131560', 'AY216058', 'KM385516']; taxid=4232; rank=species; forward_error=0; merged_species_name={'Helianthus annuus': 4}; forward_tm=56.66; genus_name=Helianthus; forward_match=GGGCAATCCTGAGCCAA; reverse_tm=49.86; genus=4231; reverse_error=1; species=4232; strand=D;     Helianthus annuus chloroplast tRNA-Leu (trnL), chloroplast gene, intron.
atcacgttttccgaaaacaaacaaaggttcagaaagcgaaaataaaaaag
>AF129828 count=1; family_name=Asteraceae; family=4210; reverse_match=CCATCGAGTCTCTGCACCTATC; merged=['AF129828']; taxid=4265; rank=species; forward_error=0; merged_species_name={'Cynara cardunculus': 1}; forward_tm=56.66; genus_name=Cynara; seq_length_ori=825; forward_match=GGGCAATCCTGAGCCAA; reverse_tm=49.86; genus=4264; reverse_error=1; species=4265; strand=D;     Cynara cardunculus trnL gene, partial sequence; trnL-trnF intergenic spacer region, complete sequence; trnF gene, partial sequence; chloroplast genes for chloroplast products.
atcacgttttccgaaactaaacaaaggttcagaaagcgaaaatcaaaaag
>AY147072 count=4; family_name=Betulaceae; family=3514; reverse_match=CCATTGAGTCTCTGCACCTATC; merged=['AY147072', 'JQ769098', 'KF718348', 'HQ323871']; taxid=13451; rank=species; forward_error=0; merged_species_name={'Corylus avellana': 4}; forward_tm=56.66; genus_name=Corylus; forward_match=GGGCAATCCTGAGCCAA; reverse_tm=56.99; genus=13450; reverse_error=0; species=13451; strand=D;     Corylus avellana isolate T6 tRNA-Leu (trnL) gene, partial sequence; trnL-trnF intergenic spacer region, partial sequence; chloroplast gene for chloroplast product.
atcctgttttcccaaaacaaataaaacaaatttaagggttcataaagcgagaataaaaaa
g
>GQ268055 count=12; family_name=Brassicaceae; family=3700; reverse_match=CCATTGAGTCTCTGCACCTATC; merged=['GQ268055', 'AY751770', 'AY722578', 'DQ180243', 'AF451577', 'AF451576', 'AB213013', 'AB213012', 'AB213011', 'AB213014', 'EF426776', 'AY752718']; taxid=3726; rank=species; forward_error=0; merged_species_name={'Raphanus sativus': 12}; forward_tm=56.66; genus_name=Raphanus; forward_match=GGGCAATCCTGAGCCAA; reverse_tm=56.99; genus=3725; reverse_error=0; species=3726; strand=D;     Raphanus sativus cultivar Baiyuchun tRNA-Leu (trnL) gene and trnL-trnF intergenic spacer, partial sequence; chloroplast.
atcctgagttacgcgaacaaaccagagtttagaaagcgg
>KF849831 count=1; family_name=Brassicaceae; family=3700; reverse_match=CCATTGAGTCTCTGCACCTATC; merged=['KF849831']; taxid=3726; rank=species; forward_error=0; merged_species_name={'Raphanus sativus': 1}; forward_tm=56.66; genus_name=Raphanus; seq_length_ori=768; forward_match=GGGCAATCCTGAGCCAA; reverse_tm=56.99; genus=3725; reverse_error=0; species=3726; strand=D;     Raphanus sativus isolate ZZYJ-17 tRNA-Leu (trnL) gene, partial sequence; trnL-trnF intergenic spacer, complete sequence; and tRNA-Phe (trnF) gene, partial sequence; chloroplast.
atcctgggttacgcgaacaaaccagagtttataaagcgg
>KU762973 count=5; family_name=Bromeliaceae; family=4613; reverse_match=CCATTGAGTCTCTGCACCTATC; taxid=4615; rank=species; forward_error=0; merged_species_name={'Ananas comosus': 5}; genus_name=Ananas; forward_match=GGGCAATCCTGAGCCAA; genus=4614; reverse_error=0; species=4615; merged=['KU762973', 'DQ084694', 'KU598872', 'NC_026220', 'AP014632'];     Ananas comosus voucher Holst 6244 (SEL) tRNA-Leu (trnL) gene, partial sequence; trnL-trnF intergenic spacer, complete sequence; and tRNA-Phe (trnF) gene, partial sequence; chloroplast.
atcttttttgggggaaaacaagggtataaaactagaataaaaagg
>JX091823 count=4; family_name=Caricaceae; family=3647; reverse_match=CCATTGAGTCTCTGCACCTATC; merged=['JX091823', 'AB817693', 'AB817375', 'KP208934']; taxid=3649; rank=species; forward_error=0; merged_species_name={'Carica papaya': 4}; forward_tm=56.66; genus_name=Carica; forward_match=GGGCAATCCTGAGCCAA; reverse_tm=56.99; genus=3648; reverse_error=0; species=3649; strand=D;     Carica papaya tRNA-Leu (trnL) gene, partial sequence; trnL-trnF intergenic spacer, complete sequence; and tRNA-Phe (trnF) gene, partial sequence; chloroplast.
atcctgttttacgagaacaaacaaaacaagagttcagaaagcgagaaaagggg
>AB935651 count=15; family_name=Chenopodiaceae; family=1804623; reverse_match=CCTTTGAGTCTCTGCACCTATC; merged=['AB935651', 'AB935650', 'AB935649', 'AB935648', 'AB935647', 'AB935646', 'AB935645', 'AB935644', 'AB935643', 'AB935642', 'AB935641', 'AB935640', 'AB935639', 'AB935638', 'AB935637']; taxid=3562; rank=species; forward_error=0; merged_species_name={'Spinacia oleracea': 15}; forward_tm=56.66; genus_name=Spinacia; seq_length_ori=684; forward_match=GGGCAATCCTGAGCCAA; reverse_tm=51.87; genus=3561; reverse_error=1; species=3562; strand=D;     Spinacia oleracea chloroplast DNA, tRNA-Leu (trnL) and trnL-trnF intergenic spacer, partial sequence, strain: 105-18.
ctccttttttcaaaagcaagaataaaaaaaaag
>HE577583 count=9; family_name=Chenopodiaceae; family=1804623; reverse_match=CCTTTGAGTCTCTGCACCTATC; merged=['HE577583', 'HE577582', 'HE577581', 'HE577580', 'HE577579', 'HE577578', 'HE577577', 'HE577576', 'HE577571']; taxid=63459; rank=species; forward_error=1; merged_species_name={'Chenopodium quinoa': 9}; forward_tm=48.78; genus_name=Chenopodium; forward_match=GGGTAATCCTGAGCCAA; reverse_tm=51.87; genus=3558; reverse_error=1; species=63459; strand=D;     Chenopodium quinoa partial tRNA-Leu gene and trnL-trnF intergenic spacer, isolate AC408.
ctccttttgtcaaaagcaaaaaataaagattcagaaagcaacaataaaaaaag
>AY101071 count=1; family_name=Convolvulaceae; family=4118; reverse_match=CCATTGAGTCTCTGCACCTATC; merged=['AY101071']; taxid=4120; rank=species; forward_error=0; merged_species_name={'Ipomoea batatas': 1}; forward_tm=56.66; genus_name=Ipomoea; seq_length_ori=825; forward_match=GGGCAATCCTGAGCCAA; reverse_tm=56.99; genus=4119; reverse_error=0; species=4120; strand=D;     Ipomoea batatas tRNA-Leu (trnL) gene, partial sequence; trnL-trnF intergenic spacer, complete sequence; and tRNA-Phe (trnF) gene, partial sequence; chloroplast genes for chloroplast products.
atcctgttttccgaaaacaaacaaaagttcagaaaaaaag
>DQ535867 count=1; family_name=Cucurbitaceae; family=3650; reverse_match=CCATTGAGTCTCTGCACCTACC; merged=['DQ535867']; taxid=37645; rank=species; forward_error=0; merged_species_name={'Cucurbita ficifolia': 1}; forward_tm=56.66; genus_name=Cucurbita; seq_length_ori=613; forward_match=GGGCAATCCTGAGCCAA; reverse_tm=51.74; genus=3660; reverse_error=1; species=37645; strand=D;     Cucurbita ficifolia trnL gene, partial sequence; chloroplast.
atcctttttccgaaaacaaaaacaaag
>KT898813 count=1; family_name=Cucurbitaceae; family=3650; reverse_match=CCATTGAGTCTCTGCACCTACC; merged=['KT898813']; taxid=3662; rank=species; forward_error=0; merged_species_name={'Cucurbita moschata': 1}; forward_tm=56.66; genus_name=Cucurbita; seq_length_ori=156724; forward_match=GGGCAATCCTGAGCCAA; reverse_tm=51.74; genus=3660; reverse_error=1; species=3662; strand=D;     UNVERIFIED: Cucurbita moschata isolate 015 plastid sequence.
atcctttttccgaaaacaaaaaaaagg
>DQ536808 count=1; family_name=Cucurbitaceae; family=3650; reverse_match=CCATTGAGTCTCTGCACCTACC; merged=['DQ536808']; taxid=3663; rank=species; forward_error=1; merged_species_name={'Cucurbita pepo': 1}; forward_tm=48.85; genus_name=Cucurbita; seq_length_ori=913; forward_match=GGGCAATCTTGAGCCAA; reverse_tm=51.74; genus=3660; reverse_error=1; species=3663; strand=D;     Cucurbita pepo voucher cult. Zurich BG, 2001 tRNA-Leu (trnL) gene, partial sequence; trnL-trnF intergenic spacer, complete sequence; and tRNA-Phe (trnF) gene, partial sequence; chloroplast.
atcctttgttccgaaancaaaaaaaag
>GQ856148 count=2; family_name=Cucurbitaceae; family=3650; reverse_match=CCATTGAGTCTCTGCACCGTAG; merged=['GQ856148', 'NC_014050']; taxid=3663; rank=species; forward_error=0; merged_species_name={'Cucurbita pepo': 2}; forward_tm=58.73; genus_name=Cucurbita; seq_length_ori=982833; forward_match=GGGCAATCCTGAGCCAA; reverse_tm=52.09; genus=3660; reverse_error=4; species=3663; strand=R;     Cucurbita pepo mitochondrion, complete genome.
gccaaatcctttttccgaaaacaaaaagaaaaaggg
>DQ860641 count=3; family_name=Ericaceae; family=4345; reverse_match=CCATTGAGTCTCTGCACCTATC; merged=['DQ860641', 'GQ245641', 'GQ245640']; taxid=180772; rank=species; forward_error=0; merged_species_name={'Vaccinium vitis-idaea': 3}; forward_tm=56.66; genus_name=Vaccinium; forward_match=GGGCAATCCTGAGCCAA; reverse_tm=56.99; genus=13749; reverse_error=0; species=180772; strand=D;     Vaccinium vitis-idaea tRNA-Leu (trnL) gene, intron.
atccttttttttttggcaaacaaataaagattccgaaagaaaaaaaaagg
>HQ324072 count=2; family_name=Ericaceae; family=4345; reverse_match=CCATTGAGTCTCTGCACCTATC; merged=['HQ324072', 'GQ245637']; taxid=180763; rank=species; forward_error=0; merged_species_name={'Vaccinium myrtillus': 2}; forward_tm=56.66; genus_name=Vaccinium; forward_match=GGGCAATCCTGAGCCAA; reverse_tm=56.99; genus=13749; reverse_error=0; species=180763; strand=D;     Vaccinium myrtillus tRNA-Leu (trnL) gene, intron; chloroplast.
atccttttttttttggcaaacaaataaagattccgaaagaaaaaagg
>AB817520 count=2; family_name=Ericaceae; family=4345; reverse_match=CCATTGAGTCTCTGCACCTATC; merged=['AB817520', 'AB817457']; taxid=1004256; rank=species; forward_error=0; merged_species_name={'Vaccinium boninense': 2}; forward_tm=56.66; genus_name=Vaccinium; forward_match=GGGCAATCCTGAGCCAA; reverse_tm=56.99; genus=13749; reverse_error=0; species=1004256; strand=D;     Vaccinium boninense chloroplast trnL gene, intron, partial sequence, isolate: OGA0299.
atccttttttttttttggcaaacaaataaagattccgaaagaaaaagg
>GQ245636 count=1; family_name=Ericaceae; family=4345; reverse_match=CCATTGAGTCTCTGCACCTATC; merged=['GQ245636']; taxid=190544; rank=species; forward_error=0; merged_species_name={'Vaccinium ovalifolium': 1}; forward_tm=56.66; genus_name=Vaccinium; seq_length_ori=527; forward_match=GGGCAATCCTGAGCCAA; reverse_tm=56.99; genus=13749; reverse_error=0; species=190544; strand=D;     Vaccinium alaskaense isolate 1283o tRNA-Leu (trnL) gene, partial sequence; chloroplast.
atccttttttttttggcaaacaaataaagattccgaaagaaaaagg
>GQ245157 count=2; family_name=Ericaceae; family=4345; reverse_match=CCATTGAGTCTCTGCACCTATC; merged=['GQ245157', 'GQ245156']; taxid=669730; rank=species; forward_error=0; merged_species_name={'Vaccinium microcarpum': 2}; forward_tm=56.66; genus_name=Vaccinium; seq_length_ori=527; forward_match=GGGCAATCCTGAGCCAA; reverse_tm=56.99; genus=13749; reverse_error=0; species=669730; strand=D;     Vaccinium microcarpum isolate 1279o tRNA-Leu (trnL) gene, partial sequence; chloroplast.
atcctttttttttggcaaaccaataaagattccgaaagaaataagg
>AF271699 count=1; family_name=Ericaceae; family=4345; reverse_match=CCATTGAGTCTCTGCACCTATC; merged=['AF271699']; taxid=128906; rank=species; forward_error=0; merged_species_name={'Vaccinium tenellum': 1}; forward_tm=56.66; genus_name=Vaccinium; seq_length_ori=965; forward_match=GGGCAATCCTGAGCCAA; reverse_tm=56.99; genus=13749; reverse_error=0; species=128906; strand=D;     Vaccinium tenellum isolate Vten_31 trnL-trnF intergenic spacer region, chloroplast sequence.
atccttttttttggcaaacaartaaagattccgaaagaaaaagg
>AF271698 count=1; family_name=Ericaceae; family=4345; reverse_match=CCATTGAGTCTCTGCACCTATC; merged=['AF271698']; taxid=128905; rank=species; forward_error=0; merged_species_name={'Vaccinium pallidum': 1}; forward_tm=56.66; genus_name=Vaccinium; seq_length_ori=964; forward_match=GGGCAATCCTGAGCCAA; reverse_tm=56.99; genus=13749; reverse_error=0; species=128905; strand=D;     Vaccinium altomontanum isolate Valto_32 trnL-trnF intergenic spacer region, chloroplast sequence.
atccttttttttggcaaacaaataaagattccgaaagaaaaagg
>JQ769102 count=3; family_name=Fabaceae; family=3803; reverse_match=CCATTGAGTCTCTGCACCTATC; taxid=3818; rank=species; forward_error=1; merged_species_name={'Arachis hypogaea': 3}; genus_name=Arachis; forward_match=GGGTAATCCTGAGCCAA; genus=3817; reverse_error=0; species=3818; merged=['JQ769102', 'DQ131546', 'JN617184'];     Arachis hypogaea tRNA-Leu (trnL) gene, intron; chloroplast.
atcccgttttcggaaaggaaataaacattaagaaagcgagaataaaaaagg
>EU909112 count=2; family_name=Fabaceae; family=3803; reverse_match=CCATAGAGTCTCTGCACCTATC; merged=['EU909112', 'EU909110']; taxid=3884; rank=species; forward_error=0; merged_species_name={'Phaseolus lunatus': 2}; forward_tm=56.66; genus_name=Phaseolus; seq_length_ori=478; forward_match=GGGCAATCCTGAGCCAA; reverse_tm=51.57; genus=3883; reverse_error=1; species=3884; strand=D;     Phaseolus lunatus bio-material CIAT:G 26404 tRNA-Lys (trnL) gene, partial sequence; chloroplast.
atcctgttttctgaaaaaaagaaaaattcagaaagtgagaataaaaaagg
>EU909111 count=1; family_name=Fabaceae; family=3803; reverse_match=CCATAGAGTCTCTGCACCTATC; merged=['EU909111']; taxid=3884; rank=species; forward_error=0; merged_species_name={'Phaseolus lunatus': 1}; forward_tm=56.66; genus_name=Phaseolus; seq_length_ori=478; forward_match=GGGCAATCCTGAGCCAA; reverse_tm=51.57; genus=3883; reverse_error=1; species=3884; strand=D;     Phaseolus lunatus bio-material CIAT:G 25913 tRNA-Lys (trnL) gene, partial sequence; chloroplast.
atcctgttttctgaaaaaaagaaaaattaagaaagtgagaataaaaaagg
>JX505708 count=4; family_name=Fabaceae; family=3803; reverse_match=CCATTGAGTCTCTGCACCTATC; taxid=3864; rank=species; forward_error=0; merged_species_name={'Lens culinaris': 4}; genus_name=Lens; forward_match=GGGCAATCCTGAGCCAA; genus=3863; reverse_error=0; species=3864; merged=['JX505708', 'KJ787273', 'JN617171', 'AB546804'];     Lens culinaris isolate HS877 tRNA-Leu (trnL) gene and trnL-trnF intergenic spacer, partial sequence; chloroplast.
atccttctttccgaaaacaaatcaaagttcagaaagtgaaaatcaaaaaag
>FJ407057 count=6; family_name=Fabaceae; family=3803; reverse_match=CCATTGAGTCTCTGCACCTATC; taxid=3847; rank=species; forward_error=0; merged_species_name={'Glycine max': 6}; genus_name=Glycine; forward_match=GGGCAATCCTGAGCCAA; genus=3846; reverse_error=0; species=3847; merged=['FJ407057', 'DQ131547', 'JN617170', 'AY968577', 'EU717321', 'EF543428'];     Glycine max tRNA-Leu (trnL) gene, intron; chloroplast.
atcctgttttccgaaaacaaagaaaagttcataaagtgataataaaaaagg
>JQ769101 count=1; family_name=Juglandaceae; family=16714; reverse_match=CCATTGAGTCTCTGCACCTATC; merged=['JQ769101']; taxid=32201; rank=species; forward_error=0; merged_species_name={'Carya illinoinensis': 1}; forward_tm=56.66; genus_name=Carya; seq_length_ori=505; forward_match=GGGCAATCCTGAGCCAA; reverse_tm=56.99; genus=13402; reverse_error=0; species=32201; strand=D;     Carya illinoinensis tRNA-Leu (trnL) gene, intron; chloroplast.
atcctgttttctaaaaacaaattaagggttcataaagcgagaatcaaaaag
>JQ769099 count=1; family_name=Juglandaceae; family=16714; reverse_match=CCATTGAGTCTCTGCACCTATC; merged=['JQ769099']; taxid=51240; rank=species; forward_error=0; merged_species_name={'Juglans regia': 1}; forward_tm=56.66; genus_name=Juglans; seq_length_ori=513; forward_match=GGGCAATCCTGAGCCAA; reverse_tm=56.99; genus=16718; reverse_error=0; species=51240; strand=D;     Juglans regia tRNA-Leu (trnL) gene, intron; chloroplast.
atcctgttttctaaaaacaaataasggttcataaagcgagaatcaaaaag
>AY231167 count=2; family_name=Juglandaceae; family=16714; reverse_match=CCATTGAGTCTCTGCACCTATC; taxid=51240; rank=species; forward_error=0; merged_species_name={'Juglans regia': 2}; genus_name=Juglans; forward_match=GGGCAATCCTGAGCCAA; genus=16718; reverse_error=0; species=51240; merged=['AY231167', 'KF718349'];     Juglans regia chloroplast tRNA-Phe (trnF) gene, partial sequence; trnF-trnL intergenic spacer, complete sequence; and tRNA-Leu (trnL) gene, partial sequence.
atcctgttttctaaaaacaaataagggttcataaagcgagaatcaaaaag
>JQ041852 count=1; family_name=Lamiaceae; family=4136; reverse_match=CCATTGAGTCTCTGCACCTATC; merged=['JQ041852']; taxid=49216; rank=species; forward_error=0; merged_species_name={'Salvia pratensis': 1}; forward_tm=56.66; genus_name=Salvia; seq_length_ori=767; forward_match=GGGCAATCCTGAGCCAA; reverse_tm=56.99; genus=21880; reverse_error=0; species=49216; strand=D;     Salvia pratensis voucher SP1co tRNA-Leu (trnL) gene, complete sequence; and trnL-trnF intergenic spacer, partial sequence; plastid.
atcctgttttctcaaaacaaaggttcaaaaaaag
>HQ324027 count=1; family_name=Lamiaceae; family=4136; reverse_match=CCATTGAGTCTCTGCACCTATC; merged=['HQ324027']; taxid=49216; rank=species; forward_error=0; merged_species_name={'Salvia pratensis': 1}; forward_tm=56.66; genus_name=Salvia; seq_length_ori=61; forward_match=GGGCAATCCTGAGCCAA; reverse_tm=56.99; genus=21880; reverse_error=0; species=49216; strand=D;     Salvia pratensis tRNA-Leu (trnL) gene, intron; chloroplast.
atcctgttttctcaaaacaaag
>HQ911646 count=1; family_name=Lamiaceae; family=4136; reverse_match=CCATTGAGTCTCTGCACCTATC; merged=['HQ911646']; taxid=268918; rank=species; forward_error=0; merged_species_name={'Salvia nilotica': 1}; forward_tm=56.66; genus_name=Salvia; seq_length_ori=493; forward_match=GGGCAATCCTGAGCCAA; reverse_tm=56.99; genus=21880; reverse_error=0; species=268918; strand=D;     UNVERIFIED: Salvia nilotica isolate 026 tRNA-Leu (trnL) gene, intron; chloroplast.
atcctgttttctcaaaacaaaggttcaaaaacgaaaaaaaaaagg
>EU220735 count=1; family_name=Lamiaceae; family=4136; reverse_match=CCATTGAGTCTCTGCACCTATC; merged=['EU220735']; taxid=226208; rank=species; forward_error=0; merged_species_name={'Salvia miltiorrhiza': 1}; forward_tm=56.66; genus_name=Salvia; seq_length_ori=887; forward_match=GGGCAATCCTGAGCCAA; reverse_tm=56.99; genus=21880; reverse_error=0; species=226208; strand=D;     Salvia miltiorrhiza from China tRNA-Leu (trnL) gene and trnL-trnF intergenic spacer, partial sequence; chloroplast.
atccttttttctcaaaaaaag
>EU200166 count=2; family_name=Lamiaceae; family=4136; reverse_match=CCATTGAGTCTCTGCACCTATC; taxid=392647; rank=species; forward_error=0; merged_species_name={'Salvia aristata': 2}; genus_name=Salvia; seq_length_ori=801; forward_match=GGGCAATCCTGAGCCAA; genus=21880; reverse_error=0; species=392647; merged=['EU200166', 'DQ667465'];     Salvia aristata tRNA-Leu (trnL) gene and trnL-trnF intergenic spacer, partial sequence; chloroplast.
atcctgttttctcaaaacaaaggttcaaaaaactaaaaactaaaaaaaaag
>DQ667512 count=1; family_name=Lamiaceae; family=4136; reverse_match=CCATTGAGTCTCTGCACCTATC; merged=['DQ667512']; taxid=392649; rank=species; forward_error=0; merged_species_name={'Salvia austriaca': 1}; forward_tm=nan; genus_name=Salvia; seq_length_ori=820; forward_match=GGGCAATCCTGAGCCAA; reverse_tm=52.09; genus=21880; reverse_error=0; species=392649; strand=R;     Salvia austriaca isolate x416 tRNA-Leu (trnL) gene and trnL-trnF intergenic spacer, partial sequence; chloroplast.
atcctgttttctcaaaacaaaggttaaaaaag
>DQ667480 count=1; family_name=Lamiaceae; family=4136; reverse_match=CCATTGAGTCTCTGCACCTATC; merged=['DQ667480']; taxid=392651; rank=varietas; forward_error=0; merged_species_name={'Salvia axillaris': 1}; forward_tm=nan; genus_name=Salvia; seq_length_ori=853; forward_match=GGGCAATCCTGAGCCAA; reverse_tm=52.09; genus=21880; reverse_error=0; species=392650; strand=R;     Salvia axillaris var. axillaris isolate x205 tRNA-Leu (trnL) gene and trnL-trnF intergenic spacer, partial sequence; chloroplast.
atcctgttttctcaaacaaaacaaaggttcaaaaaacgaaaaacacgg
>DQ667479 count=1; family_name=Lamiaceae; family=4136; reverse_match=CCATTGAGTCTCTGCACCTATC; merged=['DQ667479']; taxid=392699; rank=species; forward_error=0; merged_species_name={'Salvia tricuspidata': 1}; forward_tm=nan; genus_name=Salvia; seq_length_ori=833; forward_match=GGGCAATCCTGAGCCAA; reverse_tm=52.09; genus=21880; reverse_error=0; species=392699; strand=R;     Salvia tricuspidata isolate x204 tRNA-Leu (trnL) gene and trnL-trnF intergenic spacer, partial sequence; chloroplast.
atccttttttctcaaacacaaaacaaaggttcaaaaaacgaaaaacaagg
>DQ667464 count=1; family_name=Lamiaceae; family=4136; reverse_match=CCATTGAGTCTCTGCACCTATC; merged=['DQ667464']; taxid=392674; rank=species; forward_error=0; merged_species_name={'Salvia orbignaei': 1}; forward_tm=nan; genus_name=Salvia; seq_length_ori=838; forward_match=GGGCAATCCTGAGCCAA; reverse_tm=52.09; genus=21880; reverse_error=0; species=392674; strand=R;     Salvia orbignaei isolate x164 tRNA-Leu (trnL) gene and trnL-trnF intergenic spacer, partial sequence; chloroplast.
atccttttttctcaaacaaaataaaggttcaaaaaacgaaaaacaagg
>DQ667460 count=2; family_name=Lamiaceae; family=4136; reverse_match=CCATTGAGTCTCTGCACCTATC; taxid=392681; rank=species; forward_error=0; merged_species_name={'Salvia prunelloides': 2}; genus_name=Salvia; forward_match=GGGCAATCCTGAGCCAA; genus=21880; reverse_error=0; species=392681; merged=['DQ667460', 'HQ418988'];     Salvia prunelloides isolate x153 tRNA-Leu (trnL) gene and trnL-trnF intergenic spacer, partial sequence; chloroplast.
atccttttttctcaaacaaaacaaaggttaaaaaaacgaaaaacaagg
>DQ667459 count=1; family_name=Lamiaceae; family=4136; reverse_match=CCATTGAGTCTCTGCACCTATC; merged=['DQ667459']; taxid=392672; rank=species; forward_error=0; merged_species_name={'Salvia mocinoi': 1}; forward_tm=nan; genus_name=Salvia; seq_length_ori=846; forward_match=GGGCAATCCTGAGCCAA; reverse_tm=52.09; genus=21880; reverse_error=0; species=392672; strand=R;     Salvia mocinoi isolate x151 tRNA-Leu (trnL) gene and trnL-trnF intergenic spacer, partial sequence; chloroplast.
atcctttttctcaaacaaaacaaaggttaaaaaaacgaaaaacaagg
>DQ667455 count=1; family_name=Lamiaceae; family=4136; reverse_match=CCATTGAGTCTCTGCACCTATC; merged=['DQ667455']; taxid=392678; rank=species; forward_error=0; merged_species_name={'Salvia personata': 1}; forward_tm=nan; genus_name=Salvia; seq_length_ori=766; forward_match=GGGCAATCCTGAGCCAA; reverse_tm=52.09; genus=21880; reverse_error=0; species=392678; strand=R;     Salvia personata isolate x139 tRNA-Leu (trnL) gene and trnL-trnF intergenic spacer, partial sequence; chloroplast.
atccttttttctcaaacaaaaacaaaggttcaaaaaacgaaaaacaagg
>DQ667428 count=1; family_name=Lamiaceae; family=4136; reverse_match=CCATTGAGTCTCTGCACCTATC; merged=['DQ667428']; taxid=392673; rank=species; forward_error=0; merged_species_name={'Salvia munzii': 1}; forward_tm=nan; genus_name=Salvia; seq_length_ori=833; forward_match=GGGCAATCCTGAGCCAA; reverse_tm=52.09; genus=21880; reverse_error=0; species=392673; strand=R;     Salvia munzii isolate x025 tRNA-Leu (trnL) gene and trnL-trnF intergenic spacer, partial sequence; chloroplast.
atcctgttttctcaaacaaaacaaaggttcaaaaaatgaaaaacangg
>KC414314 count=1; family_name=Lamiaceae; family=4136; reverse_match=CCATTGAGTCTCTGCACCTATC; merged=['KC414314']; taxid=1321278; rank=varietas; forward_error=0; merged_species_name={'Salvia przewalskii': 1}; forward_tm=56.66; genus_name=Salvia; seq_length_ori=888; forward_match=GGGCAATCCTGAGCCAA; reverse_tm=56.99; genus=21880; reverse_error=0; species=342060; strand=D;     Salvia przewalskii var. mandarinorum isolate 511190048 tRNA-Leu (trnL) gene and trnL-trnF intergenic spacer, partial sequence; chloroplast.
atcccgttttttcaaaaaaaag
>KC414305 count=1; family_name=Lamiaceae; family=4136; reverse_match=CCATTGAGTCTCTGCACCTATC; merged=['KC414305']; taxid=342060; rank=species; forward_error=2; merged_species_name={'Salvia przewalskii': 1}; forward_tm=49.47; genus_name=Salvia; seq_length_ori=884; forward_match=GGGCAATCCTGAGCCCC; reverse_tm=56.99; genus=21880; reverse_error=0; species=342060; strand=D;     Salvia przewalskii isolate 511190039 tRNA-Leu (trnL) gene and trnL-trnF intergenic spacer, partial sequence; chloroplast.
tgttttctcaaaaaaaag
>KC414300 count=2; family_name=Lamiaceae; family=4136; reverse_match=CCATTGAGTCTCTGCACCTATC; taxid=424424; rank=species; forward_error=0; merged_species_name={'Salvia plebeia': 2}; genus_name=Salvia; forward_match=GGGCAATCCTGAGCCAA; genus=21880; reverse_error=0; species=424424; merged=['KC414300', 'AB295092'];     Salvia plebeia isolate 511190034 tRNA-Leu (trnL) gene and trnL-trnF intergenic spacer, partial sequence; chloroplast.
atccttttttctcaaaaaaaag
>KC414297 count=1; family_name=Lamiaceae; family=4136; reverse_match=CCATTGAGTCTCTGCACCTATC; merged=['KC414297']; taxid=1321277; rank=species; forward_error=0; merged_species_name={'Salvia paohsingensis': 1}; forward_tm=56.66; genus_name=Salvia; seq_length_ori=889; forward_match=GGGCAATCCTGAGCCAA; reverse_tm=56.99; genus=21880; reverse_error=0; species=1321277; strand=D;     Salvia paohsingensis isolate 511190031 tRNA-Leu (trnL) gene and trnL-trnF intergenic spacer, partial sequence; chloroplast.
atcctgtttttttcaaaaaaaag
>KC414285 count=4; family_name=Lamiaceae; family=4136; reverse_match=CCATTGAGTCTCTGCACCTATC; merged=['KC414285', 'HQ418974', 'KJ473986', 'AJ505549']; taxid=204224; rank=species; forward_error=0; merged_species_name={'Salvia guaranitica': 4}; forward_tm=56.66; genus_name=Salvia; forward_match=GGGCAATCCTGAGCCAA; reverse_tm=56.99; genus=21880; reverse_error=0; species=204224; strand=D;     Salvia guaranitica isolate 511190013 tRNA-Leu (trnL) gene and trnL-trnF intergenic spacer, partial sequence; chloroplast.
atcctttgttctcaaacaaaacaaaggttcaaaaaacgaaaaacaagg
>JQ669066 count=2; family_name=Lamiaceae; family=4136; reverse_match=CCATTGAGTCTCTGCACCTATC; taxid=38869; rank=species; forward_error=0; merged_species_name={'Salvia sclarea': 2}; genus_name=Salvia; forward_match=GGGCAATCCTGAGCCAA; genus=21880; reverse_error=0; species=38869; merged=['JQ669066', 'AY570492'];     Salvia sclarea voucher J. Walker 2527 tRNA-Leu (trnL) gene and trnL-trnF intergenic spacer, partial sequence; plastid.
atcctgttttctcaaaacaaaggttcaaaaaacaaaaaaaaag
>HQ418967 count=1; family_name=Lamiaceae; family=4136; reverse_match=CCATCGAGTCTCTGCACCTATC; merged=['HQ418967']; taxid=933133; rank=subspecies; forward_error=0; merged_species_name={'Salvia erythrostoma': 1}; forward_tm=56.66; genus_name=Salvia; seq_length_ori=838; forward_match=GGGCAATCCTGAGCCAA; reverse_tm=49.86; genus=21880; reverse_error=1; species=933132; strand=D;     Salvia erythrostoma subsp. isabelina tRNA-Leu (trnL) gene, partial sequence; trnL-trnF intergenic spacer, complete sequence; and tRNA-Phe (trnF) gene, partial sequence; plastid.
atccttttttctcaaacaaaacaaag
>HQ418965 count=1; family_name=Lamiaceae; family=4136; reverse_match=CCATTGAGTCTCTGCACCTATC; merged=['HQ418965']; taxid=933130; rank=species; forward_error=0; merged_species_name={'Salvia dombeyi': 1}; forward_tm=56.66; genus_name=Salvia; seq_length_ori=825; forward_match=GGGCAATCCTGAGCCAA; reverse_tm=56.99; genus=21880; reverse_error=0; species=933130; strand=D;     Salvia dombeyi tRNA-Leu (trnL) gene, partial sequence; trnL-trnF intergenic spacer, complete sequence; and tRNA-Phe (trnF) gene, partial sequence; plastid.
atccctttttctcaaacaaaacaaaggttcaaaaaacgaaaaacaagg
>HQ418960 count=1; family_name=Lamiaceae; family=4136; reverse_match=CCATTGAGTCTCTGCACCTATC; merged=['HQ418960']; taxid=933126; rank=species; forward_error=0; merged_species_name={'Salvia clinopodioides': 1}; forward_tm=56.66; genus_name=Salvia; seq_length_ori=834; forward_match=GGGCAATCCTGAGCCAA; reverse_tm=56.99; genus=21880; reverse_error=0; species=933126; strand=D;     Salvia clinopodioides tRNA-Leu (trnL) gene, partial sequence; trnL-trnF intergenic spacer, complete sequence; and tRNA-Phe (trnF) gene, partial sequence; plastid.
atcctttttctcaaacaaaacaaaggttcaaaaaacgaaaaacaagg
>HQ418951 count=1; family_name=Lamiaceae; family=4136; reverse_match=CCATTGAGTCTCTGCACCTATC; merged=['HQ418951']; taxid=392650; rank=species; forward_error=0; merged_species_name={'Salvia axillaris': 1}; forward_tm=56.66; genus_name=Salvia; seq_length_ori=849; forward_match=GGGCAATCCTGAGCCAA; reverse_tm=56.99; genus=21880; reverse_error=0; species=392650; strand=D;     Salvia axillaris tRNA-Leu (trnL) gene, partial sequence; trnL-trnF intergenic spacer, complete sequence; and tRNA-Phe (trnF) gene, partial sequence; plastid.
atcctgttttctcaaacaaaacaaaggttcaaaaaacgaaaaacacgggatagg
>AB541153 count=1; family_name=Lamiaceae; family=4136; reverse_match=CCATTGAGTCTCTGCACCTATC; merged=['AB541153']; taxid=707370; rank=varietas; forward_error=0; merged_species_name={'Salvia lutescens': 1}; forward_tm=nan; genus_name=Salvia; seq_length_ori=784; forward_match=GGGCAATCCTGAGCCAA; reverse_tm=52.09; genus=21880; reverse_error=0; species=395343; strand=R;     Salvia lutescens var. stolonifera chloroplast genes for tRNA-Leu and trnL-trnF IGS, specimen_voucher: HYO: A. Takano 090702-1.
atcccgttttttcaaaaaaaaag
>AY570501 count=1; family_name=Lamiaceae; family=4136; reverse_match=CCATTGAGTCTCTGCACCTATC; merged=['AY570501']; taxid=49221; rank=species; forward_error=0; merged_species_name={'Salvia viridis': 1}; forward_tm=nan; genus_name=Salvia; seq_length_ori=825; forward_match=GGGCAATCCTGAGCCAA; reverse_tm=52.09; genus=21880; reverse_error=0; species=49221; strand=R;     Salvia viridis voucher JBW 3052 tRNA-Leu and trnL-trnF intergenic spacer, partial sequence; chloroplast.
atcctgttttctcaaaacaaaggttcaaaaaacgaaaaaaacg
>AY570500 count=1; family_name=Lamiaceae; family=4136; reverse_match=CCATTGAGTCTCTGCACCTATC; merged=['AY570500']; taxid=49220; rank=species; forward_error=0; merged_species_name={'Salvia verticillata': 1}; forward_tm=nan; genus_name=Salvia; seq_length_ori=834; forward_match=GGGCAATCCTGAGCCAA; reverse_tm=52.09; genus=21880; reverse_error=0; species=49220; strand=R;     Salvia verticillata voucher Classen-Bockhoff 26/6/02 tRNA-Leu and trnL-trnF intergenic spacer, partial sequence; chloroplast.
atcctgttttctcaaaacaaaggttcaaaaaacgaaaaaaagg
>AY570491 count=1; family_name=Lamiaceae; family=4136; reverse_match=CCATTGAGTCTCTGCACCTATC; merged=['AY570491']; taxid=268924; rank=species; forward_error=0; merged_species_name={'Salvia roemeriana': 1}; forward_tm=nan; genus_name=Salvia; seq_length_ori=805; forward_match=GGGCAATCCTGAGCCAA; reverse_tm=52.09; genus=21880; reverse_error=0; species=268924; strand=R;     Salvia roemeriana voucher JBW 2515 tRNA-Leu and trnL-trnF intergenic spacer, partial sequence; chloroplast.
atcctgttttctcaaaacaaaggttcaaaaaacgaaaaaag
>AB295090 count=1; family_name=Lamiaceae; family=4136; reverse_match=CCAATGAGTCTSTGCACCTATC; merged=['AB295090']; taxid=428275; rank=species; forward_error=0; merged_species_name={'Salvia glabrescens': 1}; forward_tm=nan; genus_name=Salvia; seq_length_ori=787; forward_match=GGGCAATCCTGAGCCAA; reverse_tm=nan; genus=21880; reverse_error=2; species=428275; strand=R;     Salvia glabrescens chloroplast DNA, trnL-trnF intergenic spacer, specimen_voucher: Sudarmono et al Jap05/69 BO (Herbarium Bogoriense).
atcctgttttctcaaaaaaag
>AB295083 count=1; family_name=Lamiaceae; family=4136; reverse_match=CCATTGAGTCTCTGCACCTATC; merged=['AB295083']; taxid=428278; rank=species; forward_error=0; merged_species_name={'Salvia pygmaea': 1}; forward_tm=nan; genus_name=Salvia; seq_length_ori=788; forward_match=GGGCAATCCTGAGCCAA; reverse_tm=52.09; genus=21880; reverse_error=0; species=428278; strand=R;     Salvia pygmaea chloroplast DNA, trnL-trnF intergenic spacer, specimen_voucher: Okada H. et al 5671 (Botanical Gardens Osaka City University).
atcctgttttttcaaaaacaaag
>AB295082 count=2; family_name=Lamiaceae; family=4136; reverse_match=CCATTGAGTCTCTGCACCTATC; merged=['AB295082', 'AB266232']; taxid=395344; rank=varietas; forward_error=1; merged_species_name={'Salvia lutescens': 2}; genus_name=Salvia; forward_match=GGGCAATCGTGAGCCAA; reverse_tm=52.09; genus=21880; reverse_error=0; species=395343; strand=R;     Salvia lutescens var. lutescens chloroplast DNA, trnL-trnF intergenic spacer, specimen_voucher: Seto G. 1-X-2005 OSA (Osaka Natural and History Museum).
atgctgttttttcaaaaaaaaag
>AB266233 count=1; family_name=Lamiaceae; family=4136; reverse_match=CCATTGAGTCTCTGCACCTATC; merged=['AB266233']; taxid=395345; rank=varietas; forward_error=1; merged_species_name={'Salvia lutescens': 1}; forward_tm=nan; genus_name=Salvia; seq_length_ori=768; forward_match=GGGCAATCGTGAGCCAA; reverse_tm=52.09; genus=21880; reverse_error=0; species=395343; strand=R;     Salvia lutescens var. crenata chloroplast DNA, trnL-trnF intergenic spacer, specimen_voucher: Jap04/73 BO (Herbarium Bogoriense).
atgctgttttttcaaaaaaaag
>FJ160887 count=1; family_name=Linaceae; family=4004; reverse_match=CCATCGAGTCTCTGCACCTATC; merged=['FJ160887']; taxid=4006; rank=species; forward_error=0; merged_species_name={'Linum usitatissimum': 1}; forward_tm=56.66; genus_name=Linum; seq_length_ori=829; forward_match=GGGCAATCCTGAGCCAA; reverse_tm=49.86; genus=4005; reverse_error=1; species=4006; strand=D;     Linum usitatissimum tRNA-Leu (trnL) gene, partial sequence; trnL-trnF intergenic spacer, complete sequence; and tRNA-Phe (trnF) gene, partial sequence; chloroplast.
atcctgttttccgaaaacaaaaaagattcataaagacagactaaaacag
>HM488410 count=65; family_name=Malvaceae; family=3629; reverse_match=CCATTGAGTCTCTGCACCTATC; taxid=3641; rank=species; forward_error=0; merged_species_name={'Theobroma cacao': 65}; genus_name=Theobroma; forward_match=GGGCAATCCTGAGCCAA; genus=3640; reverse_error=0; species=3641; merged=['HM488410', 'EF010969', 'KR864820', 'KR864819', 'KR864818', 'KR864817', 'KR864816', 'KR864815', 'KR864814', 'KR864813', 'KR864812', 'KR864811', 'KR864810', 'KR864809', 'KR864808', 'KR864807', 'KR864806', 'KR864805', 'KR864804', 'KR864803', 'KR864802', 'KR864801', 'KR864800', 'KR864799', 'KR864798', 'KR864797', 'KR864796', 'KR864795', 'KR864794', 'KR864793', 'KR864792', 'KR864791', 'KR864790', 'KR864789', 'KR864788', 'KR864787', 'KR864786', 'KR864785', 'KR864784', 'KR864783', 'KR864782', 'KR864781', 'KR864780', 'KR864779', 'KR864778', 'KR864777', 'KR864776', 'KR864775', 'KR864774', 'KR864773', 'KR864772', 'KR864771', 'KR864770', 'KR864769', 'KR864768', 'KR864767', 'KR864766', 'KR864765', 'KR864764', 'KR864763', 'KR864762', 'KR864761', 'KR864760', 'KR864759', 'KR864758'];     Theobroma cacao tRNA-Leu (trnL) gene, partial sequence; trnL-trnF intergenic spacer, complete sequence; and tRNA-Phe (trnF) gene, partial sequence; chloroplast.
atcctattattttattattttacgaaactaaacaaaggttcagcaagcgagaataataaa
aaaag
>KF514666 count=1; family_name=Malvaceae; family=3629; reverse_match=CCATTGAGTCTCTGCACCTATC; merged=['KF514666']; taxid=455045; rank=species; forward_error=0; merged_species_name={'Abelmoschus esculentus': 1}; forward_tm=56.66; genus_name=Abelmoschus; seq_length_ori=579; forward_match=GGGCAATCCTGAGCCAA; reverse_tm=56.99; genus=183218; reverse_error=0; species=455045; strand=D;     Abelmoschus esculentus tRNA-Leu (trnL) gene, partial sequence; chloroplast.
atcctattattttacgaaaataaacatgaacaaaagttcagcaagcgagaataataataa
taaaaaaaggaaag
>AB981742 count=1; family_name=Malvaceae; family=3629; reverse_match=CCATTGAGTCTCTGCACCTATC; merged=['AB981742']; taxid=66656; rank=species; forward_error=0; merged_species_name={'Durio zibethinus': 1}; forward_tm=56.66; genus_name=Durio; seq_length_ori=509; forward_match=GGGCAATCCTGAGCCAA; reverse_tm=56.99; genus=66655; reverse_error=0; species=66656; strand=D;     Durio zibethinus chloroplast DNA, trnL-trnF intergenic spacer, isolate: b2-1.
atcctgttttacgagaacaaataagggttcagaacgcgataaaaag
>FJ407058 count=8; family_name=Poaceae; family=4479; reverse_match=CCATTGAGTCTCTGCACCTATC; merged=['FJ407058', 'DQ131551', 'KR049178', 'GU595136', 'NC_001666', 'X86563', 'KM385497', 'GQ870012']; taxid=4577; rank=species; forward_error=0; merged_species_name={'Zea mays': 8}; forward_tm=56.66; genus_name=Zea; forward_match=GGGCAATCCTGAGCCAA; reverse_tm=56.99; genus=4575; reverse_error=0; species=4577; strand=D;     Zea mays tRNA-Leu (trnL) gene, intron; chloroplast.
atcccttttttgaaaaacaagtggttctcaaactagaacccaaaggaaaag
>DQ131557 count=9; family_name=Poaceae; family=4479; reverse_match=CCATTGAGTCTCTGCACCTATC; merged=['DQ131557', 'EU276606', 'X75695', 'EU833881', 'KM385472', 'GU367246', 'GU367245', 'GU367244', 'GU367243']; taxid=4498; rank=species; forward_error=0; merged_species_name={'Avena sativa': 9}; forward_tm=56.66; genus_name=Avena; forward_match=GGGCAATCCTGAGCCAA; reverse_tm=56.99; genus=4496; reverse_error=0; species=4498; strand=D;     Avena sativa tRNA-Leu (trnL) gene, partial sequence; chloroplast.
atccgtgttttgagaggggggttctcgaactagaatacaaaggaaaag
>EF137577 count=1; family_name=Poaceae; family=4479; reverse_match=CCATTGAGTCTCTGCACCTATC; merged=['EF137577']; taxid=4530; rank=species; forward_error=0; merged_species_name={'Oryza sativa': 1}; forward_tm=56.66; genus_name=Oryza; seq_length_ori=878; forward_match=GGGCAATCCTGAGCCAA; reverse_tm=56.99; genus=4527; reverse_error=0; species=4530; strand=D;     Oryza sativa voucher Hodkinson46 TCD tRNA-Leu (trnL) gene, partial sequence; trnL-trnF intergenic spacer, complete sequence; and tRNA-Phe (trnF) gene, partial sequence; chloroplast.
atccatgttttgagaaaacaagcggttctcgaactagaacccaaagggaaaag
>EU024792 count=4; family_name=Polygonaceae; family=3615; reverse_match=CCATTGAGTCTCTGCACCTATC; merged=['EU024792', 'JQ041838', 'EF653788', 'EU109605']; taxid=3617; rank=species; forward_error=1; merged_species_name={'Fagopyrum esculentum': 4}; forward_tm=48.78; genus_name=Fagopyrum; forward_match=GGGTAATCCTGAGCCAA; reverse_tm=56.99; genus=3616; reverse_error=0; species=3617; strand=D;     Fagopyrum esculentum tRNA-Leu (trnL) gene and trnL-trnF intergenic spacer, partial sequence; chloroplast.
ctcctgttttccaaaagaaagaataaatacag
>EU840543 count=1; family_name=Polygonaceae; family=3615; reverse_match=CCATTGAGTCTCTGCACCTATC; merged=['EU840543']; taxid=3617; rank=species; forward_error=1; merged_species_name={'Fagopyrum esculentum': 1}; forward_tm=48.78; genus_name=Fagopyrum; seq_length_ori=798; forward_match=GGGTAATCCTGAGCCAA; reverse_tm=56.99; genus=3616; reverse_error=0; species=3617; strand=D;     Fagopyrum esculentum tRNA-Leu (trnL) gene and trnL-trnF intergenic spacer, partial sequence; chloroplast.
ctcctgctttccaaaagaaagaataaatacag
>AF482140 count=1; family_name=Proteaceae; family=4328; reverse_match=CCATTGAGTCTCTGCACCTATC; merged=['AF482140']; taxid=60698; rank=species; forward_error=0; merged_species_name={'Macadamia integrifolia': 1}; forward_tm=56.66; genus_name=Macadamia; seq_length_ori=462; forward_match=GGGCAATCCTGAGCCAA; reverse_tm=56.99; genus=4329; reverse_error=0; species=60698; strand=D;     Macadamia integrifolia chloroplast tRNA-Leu (trnL) gene, intron.
atcctattttcagaaaacaaagaggggttcagaaagcaagaaaacgg
>KC428587 count=1; family_name=Rosaceae; family=3745; reverse_match=CCATTGAGTCTCTGCACCTATC; merged=['KC428587']; taxid=1182932; rank=species; forward_error=1; merged_species_name={'Prunus turneriana': 1}; forward_tm=51.83; genus_name=Prunus; seq_length_ori=820; forward_match=GGGCGATCCTGAGCCAA; reverse_tm=56.99; genus=3754; reverse_error=0; species=1182932; strand=D;     Prunus turneriana voucher UQ WellsJ 158-Ptu tRNA-Leu (trnL) gene and trnL-F intergenic spacer, partial sequence; chloroplast.
atcctgttttattaaaacaagcaagggttcataaaccgagaataaaaag
>HM061124 count=2; family_name=Rosaceae; family=3745; reverse_match=CCATTGAGTCTCTGCACCTATC; merged=['HM061124', 'HM061123']; taxid=768725; rank=species; forward_error=1; merged_species_name={'Prunus hybrid cultivar': 2}; forward_tm=51.83; genus_name=Prunus; forward_match=GGGCGATCCTGAGCCAA; reverse_tm=56.99; genus=3754; reverse_error=0; species=768725; strand=D;     Prunus hybrid cultivar Safra jridi tRNA-Leu (trnL) gene, intron; chloroplast.
atcctattaatattaaaacaaacaaggtgtttcataaaccgagaataaaaaag
>HM061122 count=1; family_name=Rosaceae; family=3745; reverse_match=CCATTGAGTCTCTGCACCTATC; merged=['HM061122']; taxid=768725; rank=species; forward_error=2; merged_species_name={'Prunus hybrid cultivar': 1}; forward_tm=34.16; genus_name=Prunus; seq_length_ori=562; forward_match=GGTCTATCCTGAGCCAA; reverse_tm=56.99; genus=3754; reverse_error=0; species=768725; strand=D;     Prunus hybrid cultivar Sauvage zanou tRNA-Leu (trnL) gene, intron; chloroplast.
atcctattaatctttcctaacaagggttgtcataaaccgagaataaaaaag
>HM061120 count=1; family_name=Rosaceae; family=3745; reverse_match=CCATTGAGTCTCTGCACCTATC; merged=['HM061120']; taxid=768725; rank=species; forward_error=1; merged_species_name={'Prunus hybrid cultivar': 1}; forward_tm=51.83; genus_name=Prunus; seq_length_ori=563; forward_match=GGGCGATCCTGAGCCAA; reverse_tm=56.99; genus=3754; reverse_error=0; species=768725; strand=D;     Prunus hybrid cultivar Sauvage chaaraouia tRNA-Leu (trnL) gene, intron; chloroplast.
atccaaaaataattaaaacaaacaagggtttcataaaccgagaataaaaaag
>HM061113 count=1; family_name=Rosaceae; family=3745; reverse_match=CCATTGAGTCTCTGCACCTATC; merged=['HM061113']; taxid=768725; rank=species; forward_error=1; merged_species_name={'Prunus hybrid cultivar': 1}; forward_tm=51.83; genus_name=Prunus; seq_length_ori=562; forward_match=GGGCGATCCTGAGCCAA; reverse_tm=56.99; genus=3754; reverse_error=0; species=768725; strand=D;     Prunus hybrid cultivar Ain ben moussa tRNA-Leu (trnL) gene, intron; chloroplast.
atccaaaaaatattaaaacaaacaagggtttcataaaccgagaataaaaaag
>HM061099 count=1; family_name=Rosaceae; family=3745; reverse_match=CCATTGAGTCTCTGCACCTATC; merged=['HM061099']; taxid=768725; rank=species; forward_error=3; merged_species_name={'Prunus hybrid cultivar': 1}; forward_tm=33.72; genus_name=Prunus; seq_length_ori=562; forward_match=GGGCGATCTTGAGCCTA; reverse_tm=56.99; genus=3754; reverse_error=0; species=768725; strand=D;     Prunus hybrid cultivar Awina safra tRNA-Leu (trnL) gene, intron; chloroplast.
aatcatgaattattaaaacaaacaagggtttcataaaccgagaataaaaaag
>JX414451 count=5; family_name=Rosaceae; family=3745; reverse_match=CCATTGAGTCTCTGCACCTATC; merged=['JX414451', 'HQ243712', 'HQ243711', 'HQ243710', 'HQ243709']; taxid=379279; rank=species; forward_error=1; merged_species_name={'Prunus africana': 5}; forward_tm=51.83; genus_name=Prunus; forward_match=GGGCGATCCTGAGCCAA; reverse_tm=56.99; genus=3754; reverse_error=0; species=379279; strand=D;     Prunus africana voucher DPRU 2557.1 tRNA-Leu (trnL) gene and trnL-trnF intergenic spacer, partial sequence; chloroplast.
atcctgttttattaaaacaaacaaggtttcataaaccgagaataaaaaag
>JX414450 count=1; family_name=Rosaceae; family=3745; reverse_match=CCATTGAGTCTCTGCACCTATC; merged=['JX414450']; taxid=1182931; rank=species; forward_error=1; merged_species_name={'Prunus minutiflora': 1}; forward_tm=51.83; genus_name=Prunus; seq_length_ori=831; forward_match=GGGCGATCCTGAGCCAA; reverse_tm=56.99; genus=3754; reverse_error=0; species=1182931; strand=D;     Prunus minutiflora voucher DAV:Chin s.n. tRNA-Leu (trnL) gene and trnL-trnF intergenic spacer, partial sequence; chloroplast.
atcctgttttattaaaaaaaacaagggtttcataaaccgagaataaaaaag
>HQ243910 count=1; family_name=Rosaceae; family=3745; reverse_match=CCATTGAGTCTCTGCACCTATC; merged=['HQ243910']; taxid=114937; rank=species; forward_error=1; merged_species_name={'Prunus spinosa': 1}; forward_tm=51.83; genus_name=Prunus; seq_length_ori=489; forward_match=GGGCGATCCTGAGCCAA; reverse_tm=56.99; genus=3754; reverse_error=0; species=114937; strand=D;     Prunus spinosa isolate 374 tRNA-Leu (trnL) gene, partial sequence; chloroplast.
atcctgttttattaaacaaacaagggtttcataaaccgagaataaaaaag
>HQ243897 count=1; family_name=Rosaceae; family=3745; reverse_match=CCATTGAGTCTCTGCACCTATC; merged=['HQ243897']; taxid=23207; rank=species; forward_error=1; merged_species_name={'Prunus serotina': 1}; forward_tm=51.83; genus_name=Prunus; seq_length_ori=497; forward_match=GGGCGATCCTGAGCCAA; reverse_tm=56.99; genus=3754; reverse_error=0; species=23207; strand=D;     Prunus serotina isolate 411 tRNA-Leu (trnL) gene, partial sequence; chloroplast.
atcctgttttattaaaacaaacaggggtttcataaaccgagaataaaaaag
>HQ243870 count=2; family_name=Rosaceae; family=3745; reverse_match=CCATTGAGTCTCTGCACCTATC; merged=['HQ243870', 'HQ243869']; taxid=983197; rank=species; forward_error=1; merged_species_name={'Prunus polystachya': 2}; forward_tm=51.83; genus_name=Prunus; seq_length_ori=489; forward_match=GGGCGATCCTGAGCCAA; reverse_tm=56.99; genus=3754; reverse_error=0; species=983197; strand=D;     Prunus polystachya isolate 413 tRNA-Leu (trnL) gene, partial sequence; chloroplast.
atcctgttttattaaaacaagcaagggtttcatagaccgagaataaaaag
>HQ243840 count=1; family_name=Rosaceae; family=3745; reverse_match=CCATTGAGTCTCTGCACCTATC; merged=['HQ243840']; taxid=928663; rank=species; forward_error=1; merged_species_name={'Prunus oleifolia': 1}; forward_tm=51.83; genus_name=Prunus; seq_length_ori=489; forward_match=GGGCGATCCTGAGCCAA; reverse_tm=56.99; genus=3754; reverse_error=0; species=928663; strand=D;     Prunus oleifolia isolate 211 tRNA-Leu (trnL) gene, partial sequence; chloroplast.
atcctgttttattaaaacaaacaagggtttcataaaccgagaataaaagg
>HQ243839 count=1; family_name=Rosaceae; family=3745; reverse_match=CCATTGAGTCTCTGCACCTATC; merged=['HQ243839']; taxid=983191; rank=species; forward_error=1; merged_species_name={'Prunus obtusata': 1}; forward_tm=51.83; genus_name=Prunus; seq_length_ori=498; forward_match=GGGCGATCCTGAGCCAA; reverse_tm=56.99; genus=3754; reverse_error=0; species=983191; strand=D;     Prunus obtusata isolate 426 tRNA-Leu (trnL) gene, partial sequence; chloroplast.
atcctgtttttattaaaacaaacaagggtttcataaaccgagaataaaaaag
>HQ243837 count=1; family_name=Rosaceae; family=3745; reverse_match=CCATTGAGTCTCTGCACCTATC; merged=['HQ243837']; taxid=983190; rank=species; forward_error=1; merged_species_name={'Prunus oblonga': 1}; forward_tm=51.83; genus_name=Prunus; seq_length_ori=490; forward_match=GGGCGATCCTGAGCCAA; reverse_tm=56.99; genus=3754; reverse_error=0; species=983190; strand=D;     Prunus oblonga isolate 347 tRNA-Leu (trnL) gene, partial sequence; chloroplast.
atcctgttttattaaaacaagcaagggtttcataaaccgagaataaaaaag
>HQ243802 count=1; family_name=Rosaceae; family=3745; reverse_match=CCATTGAGTCTCTGCACCTATC; merged=['HQ243802']; taxid=983188; rank=species; forward_error=1; merged_species_name={'Prunus henryi': 1}; forward_tm=51.83; genus_name=Prunus; seq_length_ori=488; forward_match=GGGCGATCCTGAGCCAA; reverse_tm=56.99; genus=3754; reverse_error=0; species=983188; strand=D;     Prunus henryi isolate 352 tRNA-Leu (trnL) gene, partial sequence; chloroplast.
atcctgttttattaaaacaagcaagggtttcataaaccgagaataaaag
>HQ243796 count=1; family_name=Rosaceae; family=3745; reverse_match=CCATTGAGTCTCTGCACCTATC; merged=['HQ243796']; taxid=140654; rank=species; forward_error=1; merged_species_name={'Prunus grayana': 1}; forward_tm=51.83; genus_name=Prunus; seq_length_ori=509; forward_match=GGGCGATCCTGAGCCAA; reverse_tm=56.99; genus=3754; reverse_error=0; species=140654; strand=D;     Prunus grayana isolate 356 tRNA-Leu (trnL) gene, partial sequence; chloroplast.
atcctgttttattaaaacaaacaaaaaccgagacaagggtttcataaaccgagaataaaa
aag
>HQ243795 count=1; family_name=Rosaceae; family=3745; reverse_match=CCATTGAGTCTCTGCACCTATC; merged=['HQ243795']; taxid=140654; rank=species; forward_error=1; merged_species_name={'Prunus grayana': 1}; forward_tm=51.83; genus_name=Prunus; seq_length_ori=508; forward_match=GGGCGATCCTGAGCCAA; reverse_tm=56.99; genus=3754; reverse_error=0; species=140654; strand=D;     Prunus grayana isolate 355 tRNA-Leu (trnL) gene, partial sequence; chloroplast.
atcctgttttattaaacaaacaaaaaccgagacaagggtttcataaaccgagaataaaaa
ag
>HQ243735 count=1; family_name=Rosaceae; family=3745; reverse_match=CCATTGAGTCTCTGCACCTATC; merged=['HQ243735']; taxid=552829; rank=species; forward_error=1; merged_species_name={'Prunus arborea': 1}; forward_tm=51.83; genus_name=Prunus; seq_length_ori=491; forward_match=GGGCGATCCTGAGCCAA; reverse_tm=56.99; genus=3754; reverse_error=0; species=552829; strand=D;     Prunus arborea isolate 438 tRNA-Leu (trnL) gene, partial sequence; chloroplast.
atcctgttttataaaacaagcaacaagggtttcataaaccgagaataaaaag
>FJ899133 count=1; family_name=Rosaceae; family=3745; reverse_match=CCNTTGAGGCTCTGCACCTATC; merged=['FJ899133']; taxid=664995; rank=species; forward_error=3; merged_species_name={'Prunus azorica': 1}; forward_tm=nan; genus_name=Prunus; seq_length_ori=852; forward_match=GGGGGATCCTGANCCAA; reverse_tm=nan; genus=3754; reverse_error=2; species=664995; strand=D;     Prunus lusitanica var. azorica voucher 19698234D(E) tRNA-Leu (trnL) gene and trnL-trnF intergenic spacer, complete sequence; chloroplast.
atccngttttattaaaacaaacaagggtttcgtaaaccgagaataaaaaag
>KT875788 count=1; family_name=Rosaceae; family=3745; reverse_match=CCATTGAGTCTCTGCACCTATC; merged=['KT875788']; taxid=42229; rank=species; forward_error=1; merged_species_name={'Prunus avium': 1}; forward_tm=51.83; genus_name=Prunus; seq_length_ori=797; forward_match=GGGCGATCCTGAGCCAA; reverse_tm=56.99; genus=3754; reverse_error=0; species=42229; strand=D;     Prunus avium isolate Grosse_Schwarze trnL-trnF intergenic spacer region, partial sequence; chloroplast.
atcctgtatttattaaaacaaacaagggtttcataaaccgagaataaaaaag
>KT875787 count=1; family_name=Rosaceae; family=3745; reverse_match=CCATTGAGTCTCTGCACTTATC; merged=['KT875787']; taxid=42229; rank=species; forward_error=1; merged_species_name={'Prunus avium': 1}; forward_tm=51.83; genus_name=Prunus; seq_length_ori=804; forward_match=GGGCGATCCTGAGCCAA; reverse_tm=51.08; genus=3754; reverse_error=1; species=42229; strand=D;     Prunus avium isolate Big_Drogan trnL-trnF intergenic spacer region, partial sequence; chloroplast.
atcctgtatttattaaaacaaacaatggtttcataaaccgagaataaaaaagt
>KT875786 count=1; family_name=Rosaceae; family=3745; reverse_match=CCATTGAGTCTCTGCACCTATC; merged=['KT875786']; taxid=42229; rank=species; forward_error=3; merged_species_name={'Prunus avium': 1}; forward_tm=31.4; genus_name=Prunus; seq_length_ori=905; forward_match=GGGCGATCCTGAGACCA; reverse_tm=56.99; genus=3754; reverse_error=0; species=42229; strand=D;     Prunus avium isolate Severin trnL-trnF intergenic spacer region, partial sequence; chloroplast.
aatcctgttttattaaaacaaacaagggtttcataaaccgagaataaaaaag
>KT875780 count=1; family_name=Rosaceae; family=3745; reverse_match=CCATTGAGTCTCTGCACTTATC; merged=['KT875780']; taxid=42229; rank=species; forward_error=2; merged_species_name={'Prunus avium': 1}; forward_tm=47.72; genus_name=Prunus; seq_length_ori=810; forward_match=GGGCGATCCTGAGCCAT; reverse_tm=51.08; genus=3754; reverse_error=1; species=42229; strand=D;     Prunus avium isolate Marina trnL-trnF intergenic spacer region, partial sequence; chloroplast.
aatcctgtatttattaaaacaaacaatggtttcataaaccgagaataaaaaagt
>KT875768 count=1; family_name=Rosaceae; family=3745; reverse_match=CCATTGAGTCTCTGCACCTATC; merged=['KT875768']; taxid=42229; rank=species; forward_error=1; merged_species_name={'Prunus avium': 1}; forward_tm=51.83; genus_name=Prunus; seq_length_ori=791; forward_match=GGGCGATCCTGAGCCAA; reverse_tm=56.99; genus=3754; reverse_error=0; species=42229; strand=D;     Prunus avium isolate Amar_Galata trnL-trnF intergenic spacer region, partial sequence; chloroplast.
atcctgtttaattaaaacaaacaagggtttcataaaccgagaataaaaaag
>AM282667 count=2; family_name=Rosaceae; family=3745; reverse_match=CCATTGAGTCTCTGCACCTATC; merged=['AM282667', 'AM282666']; taxid=114936; rank=species; forward_error=1; merged_species_name={'Prunus cocomilia': 2}; forward_tm=51.83; genus_name=Prunus; forward_match=GGGCGATCCTGAGCCAA; reverse_tm=56.99; genus=3754; reverse_error=0; species=114936; strand=D;     Prunus cocomilia chloroplast tRNA-Leu gene for transfer RNA-Leu and trnL-trnF intergenic spacer, isolate B.
atcctattttattaaaacaaacaagggtttcataaaccgagaataaaaaag
>DQ153762 count=1; family_name=Rubiaceae; family=24966; reverse_match=CCGTTGAGTCTCTGCACCTATC; merged=['DQ153762']; taxid=339945; rank=species; forward_error=0; merged_species_name={'Coffea semsei': 1}; forward_tm=56.66; genus_name=Coffea; seq_length_ori=923; forward_match=GGGCAATCCTGAGCCAA; reverse_tm=53.99; genus=13442; reverse_error=1; species=339945; strand=D;     Psilanthus semsei tRNA-Leu (trnL) gene, intron 1 and exon 2; trnL-trnF intergenic spacer, complete sequence; and tRNA-Phe (trnF) gene, partial sequence; plastid.
atcccgttttccgaaaccaaaggaaaggttcagaaagtgaaaaaaaaaag
>DQ153777 count=1; family_name=Rubiaceae; family=24966; reverse_match=CCGTTGAGTCTCTGCACCTATC; merged=['DQ153777']; taxid=339942; rank=species; forward_error=0; merged_species_name={'Coffea vatovavyensis': 1}; forward_tm=56.66; genus_name=Coffea; seq_length_ori=919; forward_match=GGGCAATCCTGAGCCAA; reverse_tm=53.99; genus=13442; reverse_error=1; species=339942; strand=D;     Coffea vatovavyensis tRNA-Leu (trnL) gene, intron 1 and exon 2; trnL-trnF intergenic spacer, complete sequence; and tRNA-Phe (trnF) gene, partial sequence; plastid.
atcccgttttccgaaaccaaagtaaaggttcagaaagtgaaaaaag
>AF543039 count=1; family_name=Rubiaceae; family=24966; reverse_match=CGGTTGAGTCTCTGCACCTATC; merged=['AF543039']; taxid=213305; rank=species; forward_error=0; merged_species_name={'Coffea zanguebariae': 1}; forward_tm=nan; genus_name=Coffea; seq_length_ori=538; forward_match=GGGCAATCCTGAGCCAA; reverse_tm=41.69; genus=13442; reverse_error=2; species=213305; strand=R;     Coffea zanguebariae trnL gene, partial sequence; chloroplast gene for chloroplast product.
atcccgtttccgaaaccaaaggaaaggttcagaaagtgaaaaaag
>AF543017 count=1; family_name=Rubiaceae; family=24966; reverse_match=CCGTTGAGTCTCTGCACCTATC; merged=['AF543017']; taxid=49390; rank=species; forward_error=0; merged_species_name={'Coffea canephora': 1}; forward_tm=nan; genus_name=Coffea; seq_length_ori=539; forward_match=GGGCAATCCTGAGCCAA; reverse_tm=47.92; genus=13442; reverse_error=1; species=49390; strand=R;     Coffea canephora trnL gene, partial sequence; chloroplast gene for chloroplast product.
atcccgttttccgaaaccaaagggaaagggttcagaaagtgaaaaaaagg
>KU719791 count=13; family_name=Solanaceae; family=4070; reverse_match=CCATTGAGTCTCTGCACCTATC; merged=['KU719791', 'KU719764', 'KU719738', 'HQ721930', 'HQ721929', 'HM006827', 'GQ163538', 'EU176155', 'EU176154', 'EU176150', 'EU176149', 'DQ180406', 'AY266240']; taxid=4111; rank=species; forward_error=0; merged_species_name={'Solanum melongena': 13}; forward_tm=56.66; genus_name=Solanum; forward_match=GGGCAATCCTGAGCCAA; reverse_tm=56.99; genus=4107; reverse_error=0; species=4111; strand=D;     Solanum melongena voucher Sampath Kumar et al. 941 (MH) trnT-trnL intergenic spacer, partial sequence; tRNA-Leu (trnL) gene and trnL-trnF intergenic spacer, complete sequence; and tRNA-Phe (trnF) gene, partial sequence; chloroplast.
atcctgttttctcaaaacaaacaaaggttcagaaaaaaag
>HM006842 count=6; family_name=Solanaceae; family=4070; reverse_match=CCATTGAGTCTCTGCACCTATC; merged=['HM006842', 'EF010973', 'DQ131549', 'JQ041877', 'DQ231562', 'KM385506']; taxid=4113; rank=species; forward_error=0; merged_species_name={'Solanum tuberosum': 6}; forward_tm=56.66; genus_name=Solanum; forward_match=GGGCAATCCTGAGCCAA; reverse_tm=56.99; genus=4107; reverse_error=0; species=4113; strand=D;     Solanum tuberosum isolate UPG0078 tRNA-Thr (trnT) gene, partial sequence; trnT-trnL intergenic spacer and tRNA-Leu (trnL) gene, complete sequence; and trnL-trnF intergenic spacer, partial sequence; chloroplast.
atcctgttttctgaaaacaaacaaaggttcagaaaaaaag
>AB817692 count=5; family_name=Solanaceae; family=4070; reverse_match=CCATTGAGTCTCTGCACCTATC; merged=['AB817692', 'AB817685', 'GU595139', 'JX270811', 'NC_018552']; taxid=4072; rank=species; forward_error=0; merged_species_name={'Capsicum annuum': 5}; forward_tm=56.66; genus_name=Capsicum; forward_match=GGGCAATCCTGAGCCAA; reverse_tm=56.99; genus=4071; reverse_error=0; species=4072; strand=D;     Capsicum annuum chloroplast trnL gene, intron, partial sequence, isolate: OGA0513.
atcctattttctgaaaacaaataaaggttcagaaaaaaag
>AY943277 count=12; family_name=Theaceae; family=27065; reverse_match=CCATTGAGTCTCTGCACCTATC; merged=['AY943277', 'HQ158588', 'GQ487449', 'EF057745', 'EF057744', 'EF057743', 'EF057742', 'EF057741', 'EF057740', 'EF057739', 'EF057737', 'EF057736']; taxid=4442; rank=species; forward_error=0; merged_species_name={'Camellia sinensis': 12}; forward_tm=56.66; genus_name=Camellia; forward_match=GGGCAATCCTGAGCCAA; reverse_tm=56.99; genus=4441; reverse_error=0; species=4442; strand=D;     Camellia sinensis tRNA-Leu (trnL) gene, partial sequence; and trnL-trnF intergenic spacer, complete sequence; chloroplast.
atcctgtttttctaaaacaaacaaagattccgaaagcgaaaataaaaaaag
>JF437358 count=5; family_name=Vitaceae; family=3602; reverse_match=CCATTGAGTCTCTGCACCTATC; merged=['JF437358', 'EF179096', 'GU815387', 'AY037900', 'AB775084']; taxid=103349; rank=species; forward_error=0; merged_species_name={'Vitis rotundifolia': 5}; forward_tm=56.66; genus_name=Vitis; forward_match=GGGCAATCCTGAGCCAA; reverse_tm=56.99; genus=3603; reverse_error=0; species=103349; strand=D;     Vitis rotundifolia voucher Wen 11087 (US) tRNA-Leu (trnL) gene, partial sequence; trnL-trnF intergenic spacer, complete sequence; and tRNA-Phe (trnF) gene, partial sequence; chloroplast.
atcctgttttccgaaaacaaccaagggttcagaaaacgataataaaaaaaag
>JX144427 count=1; family_name=Vitaceae; family=3602; reverse_match=CCATTGAGTCTCTGCACCTATG; merged=['JX144427']; taxid=651387; rank=species; forward_error=0; merged_species_name={'Vitis rupestris x Vitis vinifera': 1}; forward_tm=56.66; genus_name=Vitis; seq_length_ori=980; forward_match=GGGCAATCCTGAGCCAA; reverse_tm=54.37; genus=3603; reverse_error=1; species=651387; strand=D;     Vitis rupestris x Vitis vinifera cultivar Aramon Ganzin n1 tRNA-Leu (trnL) gene, partial sequence; trnL-trnF intergenic spacer, complete sequence; and tRNA-Phe (trnF) gene, partial sequence; chloroplast.
atcctgttttccgaaaacaaccaagggttcagaaaacgataataaaaaaagg
>HM586015 count=2; family_name=Vitaceae; family=3602; reverse_match=CCATTGAGTCTCTGCACCTATC; merged=['HM586015', 'HM586014']; taxid=1006468; rank=species; forward_error=0; merged_species_name={'Vitis lawsonii': 2}; forward_tm=56.66; genus_name=Vitis; seq_length_ori=881; forward_match=GGGCAATCCTGAGCCAA; reverse_tm=56.99; genus=3603; reverse_error=0; species=1006468; strand=D;     Vitis lawsonii voucher Wen 7505 tRNA-Leu (trnL) gene, partial sequence; trnL-trnF intergenic spacer, complete sequence; and tRNA-Phe (trnF) gene, partial sequence; chloroplast.
atcctgttttccgaaaaccagaaaacgctaaaag
>HM585954 count=1; family_name=Vitaceae; family=3602; reverse_match=CCATTGAGTCTCTGCACCTATC; merged=['HM585954']; taxid=754101; rank=species; forward_error=0; merged_species_name={'Vitis monticola': 1}; forward_tm=56.66; genus_name=Vitis; seq_length_ori=894; forward_match=GGGCAATCCTGAGCCAA; reverse_tm=56.99; genus=3603; reverse_error=0; species=754101; strand=D;     Vitis monticola voucher Wen 9569 tRNA-Leu (trnL) gene, partial sequence; trnL-trnF intergenic spacer, complete sequence; and tRNA-Phe (trnF) gene, partial sequence; chloroplast.
atcctgttttccgaaaacaaagaagggttcagaaaacgataatgaaaag
>AF499824 count=41; family_name=Actinidiaceae; family=3623; reverse_match=CCATTGAGTCTCTGCACCTATC; merged=['AF499824', 'KR819722', 'KR819721', 'KR819720', 'KR819719', 'KR819718', 'KR819717', 'KR819716', 'KR819715', 'KR819714', 'KR819713', 'FJ357296', 'AF534656', 'AF534655', 'JN102173', 'JN102166', 'JN102152', 'KC408220', 'KC408219', 'KC408218', 'KC408217', 'KC408216', 'KC408215', 'KC408214', 'KC408213', 'KC408212', 'KC408211', 'KC408210', 'KC408209', 'KC408208', 'KC408207', 'KC408206', 'KC408205', 'KC408204', 'KC408203', 'KC408202', 'KC408201', 'KC408200', 'KC408199', 'KC408198', 'KC408197']; taxid=3624; rank=species; forward_error=0; merged_species_name={'Actinidia arguta': 3, 'Actinidia venosa': 1, 'Actinidia rubricaulis': 3, 'Actinidia melanandra': 1, 'Actinidia fulvicoma': 1, 'Actinidia pilosula': 1, 'Actinidia chinensis x Actinidia arguta': 3, 'Actinidia macrosperma x Actinidia melanandra': 1, 'Actinidia chinensis x Actinidia eriantha': 3, 'Actinidia fulvicoma x Actinidia chinensis': 1, 'Actinidia rudis': 1, 'Actinidia chinensis': 8, 'Actinidia fulvicoma x Actinidia deliciosa': 1, 'Actinidia strigosa': 1, 'Actinidia kolomikta': 1, 'Actinidia callosa': 1, 'Actinidia deliciosa x Actinidia arguta': 1, 'Actinidia rufa': 3, 'Actinidia deliciosa': 1, 'Actinidia eriantha': 2, 'Actinidia rufa x Actinidia chinensis': 2, 'Actinidia polygama': 1}; forward_tm=56.66; genus_name=Actinidia; forward_match=GGGCAATCCTGAGCCAA; reverse_tm=56.99; genus=3624; reverse_error=0; strand=D;       Actinidia rubricaulis tRNA-Leu (trnL) gene and trnL-trnF intergenic spacer, partial sequence; chloroplast gene for chloroplast product.
atcctttttttcgaaaacaaacaaagattcagaaagcgaaaataaaacaag
>JQ237226 count=5; family_name=Araceae; family=4454; reverse_match=CCATTGAGTCTCTGCACCTATC; taxid=4459; genus_name=Colocasia; forward_error=0; merged_species_name={'Colocasia esculenta': 5}; forward_tm=56.66; merged=['JQ237226', 'JQ237219', 'JQ238720', 'JQ238718', 'AY555184']; forward_match=GGGCAATCCTGAGCCAA; reverse_tm=56.99; genus=4459; reverse_error=0; species=4460; strand=D;       Colocasia esculenta voucher R. Li 48 tRNA-Leu (trnL) gene, partial sequence; trnL-trnF intergenic spacer, complete sequence; and tRNA-Phe (trnF) gene, partial sequence; chloroplast.
atccttgtttttttttttgagaaaaaag
>GQ268038 count=10; family_name=Brassicaceae; family=3700; reverse_match=CCATTGAGTCTCTGCACCTATC; taxid=3705; genus_name=Brassica; forward_error=0; merged_species_name={'Brassica rapa': 2, 'Brassica juncea': 8}; forward_tm=56.66; merged=['GQ268038', 'GQ268037', 'GQ268036', 'GQ268035', 'GQ268034', 'GQ268032', 'DQ180232', 'AF451573', 'AF451575', 'EF426774']; forward_match=GGGCAATCCTGAGCCAA; reverse_tm=56.99; genus=3705; reverse_error=0; strand=D;       Brassica juncea var. juncea cultivar Lanshicaoyaozi tRNA-Leu (trnL) gene and trnL-trnF intergenic spacer, partial sequence; chloroplast.
atcctgggttacgcgaacaaaccagagtttagaaagcgg
>GQ268028 count=8; family_name=Brassicaceae; family=3700; reverse_match=CCATTGAGTCTCTGCACCTATC; taxid=3705; genus_name=Brassica; forward_error=0; merged_species_name={'Brassica oleracea': 8}; forward_tm=56.66; merged=['GQ268028', 'AY722517', 'AF451574', 'AB213010', 'EF426773', 'AY752714', 'AY752713', 'AY752712']; forward_match=GGGCAATCCTGAGCCAA; reverse_tm=56.99; genus=3705; reverse_error=0; species=3712; strand=D;       Brassica oleracea cultivar Baoshengganlan tRNA-Leu (trnL) gene and trnL-trnF intergenic spacer, partial sequence; chloroplast.
atcctgggttacgcgaacaaaacagagtttagaaagcgg
>HM597036 count=7; family_name=Cucurbitaceae; family=3650; reverse_match=CCATTGAGTCTCTGCACCTACC; taxid=3655; genus_name=Cucumis; forward_error=0; merged_species_name={'Cucumis sativus': 7}; forward_tm=56.66; merged=['HM597036', 'HM597035', 'HM597034', 'HM597033', 'DQ119058', 'NC_007144', 'DQ536765']; forward_match=GGGCAATCCTGAGCCAA; reverse_tm=51.74; genus=3655; reverse_error=1; species=3659; strand=D;       Cucumis sativus var. sativus tRNA-Leu (trnL) gene, partial sequence; trnL-trnF intergenic spacer, complete sequence; and tRNA-Phe (trnF) gene, partial sequence; chloroplast.
atcctttttccgaaaaaaaaaaagg
>HM597025 count=3; family_name=Cucurbitaceae; family=3650; reverse_match=CCATTGAGTCTCTGCACCTACC; taxid=3655; genus_name=Cucumis; forward_error=0; merged_species_name={'Cucumis melo': 3}; forward_tm=56.66; merged=['HM597025', 'DQ536764', 'DQ785875']; forward_match=GGGCAATCCTGAGCCAA; reverse_tm=51.74; genus=3655; reverse_error=1; species=3656; strand=D;       Cucumis melo subsp. agrestis tRNA-Leu (trnL) gene, partial sequence; trnL-trnF intergenic spacer, complete sequence; and tRNA-Phe (trnF) gene, partial sequence; chloroplast.
atccttttttccgaaaaaaaag
>DQ535868 count=3; family_name=Cucurbitaceae; family=3650; reverse_match=CCATTGAGTCTCTGCACCTACC; merged=['DQ535868', 'KT898807', 'KT898806']; taxid=3660; rank=species; forward_error=0; merged_species_name={'Cucurbita cordata': 1, 'Cucurbita digitata': 2}; forward_tm=56.66; genus_name=Cucurbita; forward_match=GGGCAATCCTGAGCCAA; reverse_tm=51.74; genus=3660; reverse_error=1; strand=D;       Cucurbita digitata trnL gene, partial sequence; chloroplast.
atcctttttccgaaaacaaaaaaagg
>KT898820 count=3; family_name=Cucurbitaceae; family=3650; reverse_match=CCATTGAGTCTCTGCACCTACC; taxid=3660; genus_name=Cucurbita; forward_error=0; merged_species_name={'Cucurbita pepo': 3}; forward_tm=56.66; merged=['KT898820', 'KT898818', 'KT898817']; forward_match=GGGCAATCCTGAGCCAA; reverse_tm=51.74; genus=3660; reverse_error=1; species=3663; strand=D;       UNVERIFIED: Cucurbita pepo var. texana isolate 012 plastid sequence.
atcctttgttccgaaaacaaaaaaaag
>DQ860640 count=4; family_name=Ericaceae; family=4345; reverse_match=CCATTGAGTCTCTGCACCTATC; merged=['DQ860640', 'KF718307', 'HQ324073', 'GQ245639']; taxid=13749; rank=species; forward_error=0; merged_species_name={'Vaccinium gaultherioides': 1, 'Vaccinium uliginosum': 3}; forward_tm=56.66; genus_name=Vaccinium; forward_match=GGGCAATCCTGAGCCAA; reverse_tm=56.99; genus=13749; reverse_error=0; strand=D;       Vaccinium uliginosum tRNA-Leu (trnL) gene, intron.
atccttctttttggcaaacaaataaagattccgaaagaaataagg
>DQ860639 count=3; family_name=Ericaceae; family=4345; reverse_match=CCATTGAGTCTCTGCACCTATC; merged=['DQ860639', 'GQ245638', 'GQ245635']; taxid=13749; rank=species; forward_error=0; merged_species_name={'Vaccinium ovalifolium': 2, 'Vaccinium myrtillus': 1}; forward_tm=56.66; genus_name=Vaccinium; forward_match=GGGCAATCCTGAGCCAA; reverse_tm=56.99; genus=13749; reverse_error=0; strand=D;       Vaccinium alaskaense tRNA-Leu (trnL) gene, intron.
atcctttttttttttggcaaacaaataaagattccgaaagaaaaagg
>JX505710 count=8; family_name=Fabaceae; family=3803; reverse_match=CCATTGAGTCTCTGCACCTATC; taxid=3887; genus_name=Pisum; forward_error=0; merged_species_name={'Pisum sativum': 8}; forward_match=GGGCAATCCTGAGCCAA; genus=3887; reverse_error=0; species=3888; merged=['JX505710', 'JX505709', 'EF010972', 'JN617165', 'JN617164', 'DQ311717', 'AY839473', 'AB546802'];       Pisum sativum isolate HS878 tRNA-Leu (trnL) gene and trnL-trnF intergenic spacer, partial sequence; chloroplast.
atccttctttctgaaaacaaataaaagttcagaaagtgaaaatcaaaaaag
>JN617175 count=22; family_name=Fabaceae; family=3803; reverse_match=CCATAGAGTCTCTGCACCTATC; taxid=3883; rank=species; forward_error=0; merged_species_name={'Phaseolus vulgaris': 21, 'Phaseolus lunatus': 1}; genus_name=Phaseolus; forward_match=GGGCAATCCTGAGCCAA; genus=3883; reverse_error=1; merged=['JN617175', 'JN617174', 'AY077945', 'AY077944', 'AY077943', 'AY077942', 'AY077941', 'AY077940', 'AY077939', 'AY077938', 'AY077937', 'AY077936', 'AY077935', 'AY077934', 'AY077933', 'AY077932', 'AY077931', 'AY077930', 'EU717342', 'EF543430', 'GQ279377', 'GQ279376'];       Phaseolus lunatus tRNA-Leu (trnL) gene, partial sequence; chloroplast.
atcccgttttctgaaaaaaagaaaaattcagaaagtgataataaaaaagg
>KM519776 count=2; family_name=Lamiaceae; family=4136; reverse_match=CCATTGAGTCTCTGCACCTATC; merged=['KM519776', 'KM519773']; taxid=21880; rank=species; forward_error=0; merged_species_name={'Salvia pseudeuphratica': 1, 'Salvia kronenburgii': 1}; forward_tm=56.66; genus_name=Salvia; seq_length_ori=843; forward_match=GGGCAATCCTGAGCCAA; reverse_tm=56.99; genus=21880; reverse_error=0; strand=D;       Salvia pseudeuphratica tRNA-Leu (trnL) gene, partial sequence; trnL-trnF intergenic spacer, complete sequence; and tRNA-Phe (trnF) gene, partial sequence; chloroplast.
atcctgttttctcaaaacaaaggttcaaaaaacgaaaaaaaaaaaaag
>KM519775 count=15; family_name=Lamiaceae; family=4136; reverse_match=CCATTGAGTCTCTGCACCTATC; taxid=21880; genus_name=Salvia; forward_error=0; merged_species_name={'Salvia pratensis': 1, 'Salvia hydrangea': 2, 'Salvia aucheri': 2, 'Salvia dracocephaloides': 1, 'Salvia tesquicola': 1, 'Salvia euphratica': 1, 'Salvia sericeotomentosa': 2, 'Salvia cavaleriei': 1, 'Salvia officinalis': 1, 'Salvia tetrodonta': 2, 'Salvia cerinopruinosa': 1}; forward_match=GGGCAATCCTGAGCCAA; genus=21880; reverse_error=0; merged=['KM519775', 'KM519774', 'KM519772', 'KM519770', 'KJ746359', 'HQ324026', 'EU220728', 'EU200175', 'EU200167', 'DQ667526', 'DQ667473', 'DQ667471', 'DQ667451', 'KC414321', 'KC414280'];       Salvia sericeotomentosa var. hatayica tRNA-Leu (trnL) gene, partial sequence; trnL-trnF intergenic spacer, complete sequence; and tRNA-Phe (trnF) gene, partial sequence; chloroplast.
atcctgttttctcaaaacaaaggttcaaaaaacgaaaaaaaaaaaag
>KM519771 count=4; family_name=Lamiaceae; family=4136; reverse_match=CCATTGAGTCTCTGCACCTATC; taxid=21880; genus_name=Salvia; forward_error=0; merged_species_name={'Salvia officinalis': 2, 'Salvia euphratica': 1, 'Salvia pratensis': 1}; forward_match=GGGCAATCCTGAGCCAA; genus=21880; reverse_error=0; merged=['KM519771', 'JF301398', 'AY570490', 'AY570488'];       Salvia euphratica var. leiocalycina tRNA-Leu (trnL) gene, partial sequence; trnL-trnF intergenic spacer, complete sequence; and tRNA-Phe (trnF) gene, partial sequence; chloroplast.
atcctgttttctcaaaacaaaggttcaaaaaacgaaaaaaaaaaag
>AY506617 count=96; family_name=Lamiaceae; family=4136; reverse_match=CCATTGAGTCTCTGCACCTATC; taxid=21880; genus_name=Salvia; forward_error=0; merged_species_name={'Salvia polystachya': 3, 'Salvia tiliifolia': 1, 'Salvia confertiflora': 1, 'Salvia procurrens': 1, 'Salvia longispicata': 1, 'Salvia iodantha': 1, 'Salvia madrensis': 1, 'Salvia fruticulosa': 1, 'Salvia subincisa': 1, 'Salvia retinervia': 1, 'Salvia thymoides': 1, 'Salvia pubescens': 2, 'Salvia dorisiana': 1, 'Salvia inconspicua': 2, 'Salvia cedrosensis': 1, 'Salvia azurea': 1, 'Salvia rypara': 1, 'Salvia chamaedryoides': 2, 'Salvia carnea': 1, 'Salvia flaccidifolia': 1, 'Salvia platystoma': 1, 'Salvia coccinea': 4, 'Salvia oxyphora': 2, 'Salvia ovalifolia': 1, 'Salvia semiatrata': 2, 'Salvia sp. JBW 2538': 1, 'Salvia regla': 1, 'Salvia venulosa': 1, 'Salvia bangii': 1, 'Salvia purpurea': 1, 'Salvia farinacea': 1, 'Salvia gravida': 1, 'Salvia divinorum': 3, 'Salvia elegans': 1, 'Salvia sessei': 1, 'Salvia oaxacana': 1, 'Salvia lavanduloides': 2, 'Salvia thyrsiflora': 1, 'Salvia tubifera': 1, 'Salvia splendens': 1, 'Salvia concolor': 1, 'Salvia cinnabarina': 2, 'Salvia misella': 1, 'Salvia cuspidata': 1, 'Salvia mexicana': 1, 'Salvia leucantha': 1, 'Salvia greggii': 1, 'Salvia ballotiflora': 2, 'Salvia stachydifolia': 3, 'Salvia lycioides': 1, 'Salvia styphelus': 1, 'Salvia occidentalis': 1, 'Salvia calolophos': 1, 'Salvia lasiantha': 2, 'Salvia fulgens': 3, 'Salvia aspera': 1, 'Salvia corrugata': 1, 'Salvia discolor': 1, 'Salvia pallida': 1, 'Salvia uliginosa': 1, 'Salvia candicans': 2, 'Salvia graciliramulosa': 1, 'Salvia personata': 1, 'Salvia grewiifolia': 1, 'Salvia tortuosa': 1, 'Salvia oppositiflora': 1, 'Salvia microphylla': 2, 'Salvia haenkei': 1, 'Salvia hirtella': 1, 'Salvia sophrona': 1, 'Salvia blepharophylla': 1, 'Salvia atrocyanea': 2, 'Salvia rusbyi': 1}; forward_match=GGGCAATCCTGAGCCAA; genus=21880; reverse_error=0; merged=['AY506617', 'KP719178', 'EU220726', 'JF301399', 'DQ667515', 'DQ667505', 'DQ667503', 'DQ667502', 'DQ667490', 'DQ667486', 'DQ667485', 'DQ667484', 'DQ667483', 'DQ667482', 'DQ667481', 'DQ667478', 'DQ667463', 'DQ667462', 'DQ667461', 'DQ667458', 'DQ667457', 'DQ667456', 'DQ667454', 'DQ667453', 'DQ667452', 'DQ667449', 'DQ667448', 'DQ667441', 'DQ667440', 'KC414320', 'KC414281', 'HQ418998', 'HQ418997', 'HQ418996', 'HQ418995', 'HQ418994', 'HQ418993', 'HQ418992', 'HQ418991', 'HQ418990', 'HQ418989', 'HQ418986', 'HQ418985', 'HQ418984', 'HQ418983', 'HQ418982', 'HQ418980', 'HQ418978', 'HQ418977', 'HQ418976', 'HQ418975', 'HQ418973', 'HQ418972', 'HQ418971', 'HQ418970', 'HQ418969', 'HQ418968', 'HQ418966', 'HQ418964', 'HQ418963', 'HQ418962', 'HQ418961', 'HQ418959', 'HQ418958', 'HQ418957', 'HQ418956', 'HQ418953', 'HQ418952', 'HQ418950', 'GU381475', 'KJ473991', 'KJ473990', 'KJ473989', 'KJ473988', 'KJ473987', 'KJ473985', 'KJ473984', 'KJ473983', 'KJ473982', 'KJ473981', 'KJ473980', 'KJ473979', 'KJ473978', 'KJ473977', 'KJ473976', 'KJ473975', 'AY570495', 'AY570493', 'AY570486', 'AY570484', 'AY570479', 'AY570476', 'AY570474', 'AY570471', 'AY570470', 'AY570467'];       Salvia coccinea tRNA-Leu (trnL) gene and trnL-trnF intergenic spacer, partial sequence; chloroplast.
atccttttttctcaaacaaaacaaaggttcaaaaaacgaaaaacaagg
>KU600405 count=4; family_name=Lamiaceae; family=4136; reverse_match=CCATTGAGTCTCTGCACCTATC; taxid=21880; rank=species; forward_error=0; merged_species_name={'Salvia x sylvestris': 1, 'Salvia canariensis': 1, 'Salvia pratensis': 2}; genus_name=Salvia; forward_match=GGGCAATCCTGAGCCAA; genus=21880; reverse_error=0; merged=['KU600405', 'KU600292', 'AY570498', 'AY570469'];       Salvia pratensis isolate Sal pra tRNA-Leu (trnL) gene, partial sequence; chloroplast.
atcctgttttctcaaaacaaaggttcaaaaaacgaaaaaaaaag
>KU600308 count=6; family_name=Lamiaceae; family=4136; taxid=21880; rank=species; forward_error=0; merged_species_name={'Salvia cabulica': 2, 'Salvia garipensis': 1, 'Salvia pratensis': 1, 'Salvia rugosa': 1, 'Salvia fulgens': 1}; genus_name=Salvia; forward_match=GGGCAATCCTGAGCCAA; genus=21880; merged=['KU600308', 'EU200179', 'EU200174', 'EU200169', 'DQ667472', 'DQ667466'];       Salvia pratensis isolate RMA-1.11.6 tRNA-Leu (trnL) gene, partial sequence; chloroplast.
atcctgttttctcaaaacaaaggttcaaaaaacgaaaaaaaaaag
>FJ593462 count=3; family_name=Lamiaceae; family=4136; reverse_match=CCATTGAGTCTCTGCACCTATC; taxid=21880; genus_name=Salvia; forward_error=0; merged_species_name={'Salvia evansiana': 1, 'Salvia trijuga': 1, 'Salvia azurea': 1}; forward_match=GGGCAATCCTGAGCCAA; genus=21880; reverse_error=0; merged=['FJ593462', 'KC414278', 'EF014359'];       Salvia evansiana tRNA-Leu (trnL) gene and trnL-trnF intergenic spacer, partial sequence; chloroplast.
atccttttttctcaaaaaaaaaag
>EU220739 count=35; family_name=Lamiaceae; family=4136; taxid=21880; genus_name=Salvia; forward_error=0; merged_species_name={'Salvia pygmaea': 1, 'Salvia omerocalyx': 4, 'Salvia hayatana': 1, 'Salvia lutescens': 1, 'Salvia ranzaniana': 1, 'Salvia yunnanensis': 2, 'Salvia scapiformis': 1, 'Salvia miltiorrhiza': 14, 'Salvia arisanensis': 1, 'Salvia japonica': 8, 'Salvia aerea': 1}; forward_match=GGGCAATCCTGAGCCAA; genus=21880; merged=['EU220739', 'EU220738', 'EU220737', 'EU220734', 'EU220733', 'EU220732', 'EU220731', 'KM886651', 'DQ667523', 'DQ667469', 'KC414295', 'KC414294', 'KC414293', 'KC414290', 'KC414288', 'KC414277', 'EF014357', 'EF014356', 'AB541154', 'AB541152', 'AB353198', 'AB353197', 'AB353196', 'AB353195', 'AB295085', 'AB295084', 'AB295081', 'AB295080', 'AB295079', 'AB295078', 'AB287374', 'AB266230', 'AB266229', 'AB266228', 'AB266227'];       Salvia miltiorrhiza f. alba from China tRNA-Leu (trnL) gene and trnL-trnF intergenic spacer, partial sequence; chloroplast.
atcctgttttttcaaaaaaaag
>EU220736 count=2; family_name=Lamiaceae; family=4136; reverse_match=CCATTGAGTCTCTGCACCTATC; taxid=21880; genus_name=Salvia; forward_error=0; merged_species_name={'Salvia cavaleriei': 1, 'Salvia miltiorrhiza': 1}; forward_tm=56.66; merged=['EU220736', 'EU200170']; forward_match=GGGCAATCCTGAGCCAA; reverse_tm=56.99; genus=21880; reverse_error=0; strand=D;       Salvia miltiorrhiza from China tRNA-Leu (trnL) gene and trnL-trnF intergenic spacer, partial sequence; chloroplast.
atcctgtttttttcaaaaaaaaag
>EU220730 count=12; family_name=Lamiaceae; family=4136; taxid=21880; genus_name=Salvia; forward_error=0; merged_species_name={'Salvia glabrescens': 1, 'Salvia roborowskii': 2, 'Salvia koyamae': 1, 'Salvia tricuspis': 1, 'Salvia nipponica': 3, 'Salvia cyclostegia': 1, 'Salvia przewalskii': 1, 'Salvia miltiorrhiza': 2}; forward_match=GGGCAATCCTGAGCCAA; genus=21880; merged=['EU220730', 'EU200178', 'DQ667474', 'KC414317', 'KC414292', 'KC414289', 'KC414282', 'AB541151', 'AB541150', 'AB541148', 'AB541142', 'AB541141'];       Salvia tricuspis from China tRNA-Leu (trnL) gene and trnL-trnF intergenic spacer, partial sequence; chloroplast.
atcctgttttctcaaaaaaaaag
>EU220729 count=10; family_name=Lamiaceae; family=4136; reverse_match=CCATTGAGTCTCTGCACCTATC; taxid=21880; rank=species; forward_error=0; merged_species_name={'Salvia aethiopis': 1, 'Salvia santolinifolia': 2, 'Salvia verbascifolia': 1, 'Salvia aegyptiaca': 2, 'Salvia trichocalycina': 2, 'Salvia sclarea': 1, 'Salvia candidissima': 1}; genus_name=Salvia; forward_match=GGGCAATCCTGAGCCAA; genus=21880; reverse_error=0; merged=['EU220729', 'EU200181', 'EU200165', 'DQ667476', 'DQ667470', 'DQ667468', 'DQ667450', 'DQ667447', 'KC414319', 'AY570466'];       Salvia trichocalycina tRNA-Leu (trnL) gene and trnL-trnF intergenic spacer, partial sequence; chloroplast.
atcctgttttctcaaaacaaaggttcaaaaaacgaaaaaaaag
>EU220727 count=3; family_name=Lamiaceae; family=4136; reverse_match=CCATTGAGTCTNTGCACCTATC; taxid=21880; rank=species; forward_error=0; merged_species_name={'Salvia rugosa': 1, 'Salvia sessilifolia': 2}; genus_name=Salvia; forward_match=GGGCAATCCTGAGCCAA; genus=21880; reverse_error=1; merged=['EU220727', 'DQ667475', 'DQ667467'];       Salvia sessilifolia tRNA-Leu (trnL) gene and trnL-trnF intergenic spacer, partial sequence; chloroplast.
atcctgttttctcaaaacaaaggttcaaaaaacgaaaaaaaaaagg
>EU200180 count=8; family_name=Lamiaceae; family=4136; taxid=21880; rank=species; forward_error=0; merged_species_name={'Salvia patens': 2, 'Salvia cacaliifolia': 2, 'Salvia scutellarioides': 1, 'Salvia sagittata': 2, 'Salvia macrophylla': 1}; genus_name=Salvia; forward_match=GGGCAATCCTGAGCCAA; genus=21880; merged=['EU200180', 'DQ667516', 'DQ667446', 'DQ667445', 'DQ667442', 'HQ418987', 'HQ418979', 'HQ418954'];       Salvia sagittata tRNA-Leu (trnL) gene and trnL-trnF intergenic spacer, partial sequence; chloroplast.
atcccgttttctcaaacaaaacaaaggttcaaaaaacgaaaaacaagg
>EU200177 count=51; family_name=Lamiaceae; family=4136; taxid=21880; genus_name=Salvia; forward_error=0; merged_species_name={'Salvia maximowicziana': 1, 'Salvia kiaometiensis': 1, 'Salvia x sakuensis': 1, 'Salvia schizochila': 1, 'Salvia omeiana': 1, 'Salvia castanea': 1, 'Salvia x sylvestris': 1, 'Salvia glabrescens': 4, 'Salvia officinalis': 1, 'Salvia digitaloides': 2, 'Salvia przewalskii': 18, 'Salvia cynica': 2, 'Salvia brevilabra': 1, 'Salvia pauciflora': 2, 'Salvia miltiorrhiza': 1, 'Salvia nipponica': 6, 'Salvia hylocharis': 1, 'Salvia evansiana': 1, 'Salvia hians': 1, 'Salvia flava': 3, 'Salvia glutinosa': 1}; forward_match=GGGCAATCCTGAGCCAA; genus=21880; merged=['EU200177', 'EU200176', 'EU200173', 'EU200172', 'EU200171', 'EU200168', 'KM886650', 'DQ667521', 'DQ667443', 'KC414323', 'KC414318', 'KC414316', 'KC414315', 'KC414313', 'KC414312', 'KC414311', 'KC414310', 'KC414309', 'KC414308', 'KC414307', 'KC414306', 'KC414304', 'KC414303', 'KC414302', 'KC414301', 'KC414299', 'KC414298', 'KC414296', 'KC414291', 'KC414287', 'KC414286', 'KC414284', 'KC414283', 'KC414279', 'EF014361', 'EF014360', 'EF014358', 'EF053402', 'AB541149', 'AB541147', 'AB541146', 'AB541145', 'AB541144', 'AB541143', 'AY570483', 'AY570480', 'AB295091', 'AB295089', 'AB295088', 'AB295087', 'AB295086'];       Salvia przewalskii tRNA-Leu (trnL) gene and trnL-trnF intergenic spacer, partial sequence; chloroplast.
atcctgttttctcaaaaaaaag
>KP852932 count=57; family_name=Lamiaceae; family=4136; reverse_match=CCATTGAGTCTCTGCACCTATC; taxid=21880; genus_name=Salvia; forward_error=0; merged_species_name={'Salvia pachyphylla': 2, 'Salvia greatae': 1, 'Salvia columbariae': 4, 'Salvia funerea': 2, 'Salvia mohavensis': 4, 'Salvia carduacea': 3, 'Salvia sonomensis': 3, 'Salvia brandegeei': 2, 'Salvia eremostachya': 1, 'Salvia clevelandii': 4, 'Salvia vaseyi': 2, 'Salvia spathacea': 4, 'Salvia munzii': 3, 'Salvia apiana': 5, 'Salvia dorrii': 3, 'Salvia californica': 3, 'Salvia leucophylla': 4, 'Salvia chionopeplica': 1, 'Salvia mellifera': 6}; forward_match=GGGCAATCCTGAGCCAA; genus=21880; reverse_error=0; merged=['KP852932', 'KP852931', 'KP852930', 'KP852929', 'KP852928', 'KP852927', 'KP852926', 'KP852925', 'KP852924', 'KP852923', 'KP852922', 'KP852921', 'KP852920', 'KP852919', 'KP852918', 'KP852917', 'KP852916', 'KP852915', 'KP852914', 'KP852913', 'KP852912', 'KP852911', 'KP852910', 'KP852908', 'KP852907', 'KP852906', 'KP852905', 'KP852904', 'KP852903', 'KP852902', 'KP852901', 'KP852900', 'KP852899', 'KP852898', 'KP852897', 'KP852896', 'KP852895', 'KP852894', 'KP852893', 'KP852891', 'DQ667431', 'DQ667430', 'DQ667429', 'DQ667427', 'DQ667426', 'DQ667425', 'DQ667424', 'DQ667423', 'DQ667422', 'HQ418981', 'HQ418955', 'AY570494', 'AY570481', 'AY570475', 'AY570473', 'AY570472', 'AY570468'];       Salvia vaseyi voucher JBW 2530 tRNA-Leu (trnL) gene and trnL-trnF intergenic spacer, partial sequence; chloroplast.
atcctgttttctcaaacaaaacaaaggttcaaaaaatgaaaaacaagg
>DQ667511 count=3; family_name=Lamiaceae; family=4136; reverse_match=CCATTGAGTCTCTGCACCTATC; merged=['DQ667511', 'AY570497', 'AY570487']; taxid=21880; rank=species; forward_error=0; merged_species_name={'Salvia dolomitica': 1, 'Salvia taraxacifolia': 1, 'Salvia nilotica': 1}; genus_name=Salvia; forward_match=GGGCAATCCTGAGCCAA; reverse_tm=52.09; genus=21880; reverse_error=0; strand=R;       Salvia dolomitica isolate x408 tRNA-Leu (trnL) gene and trnL-trnF intergenic spacer, partial sequence; chloroplast.
atcctgttttctcaaaacaaaggttcaaaaaacgaaaaaaaaagg
>DQ667510 count=9; family_name=Lamiaceae; family=4136; reverse_match=CCATTGAGTCTCTGCACCTATC; merged=['DQ667510', 'DQ667509', 'DQ667444', 'AY570499', 'AY570496', 'AY570489', 'AY570485', 'AY570482', 'AY570478']; taxid=21880; rank=species; forward_error=0; merged_species_name={'Salvia summa': 1, 'Salvia daghestanica': 1, 'Salvia henryi': 1, 'Salvia pentstemonoides': 1, 'Salvia disermas': 1, 'Salvia texana': 2, 'Salvia whitehousei': 1, 'Salvia lyrata': 1}; genus_name=Salvia; forward_match=GGGCAATCCTGAGCCAA; reverse_tm=52.09; genus=21880; reverse_error=0; strand=R;       Salvia texana isolate x334 tRNA-Leu (trnL) gene and trnL-trnF intergenic spacer, partial sequence; chloroplast.
atcctgttttctcaaaacaaaggttcaaaaaacgaaaaaaag
>KC414322 count=2; family_name=Lamiaceae; family=4136; reverse_match=CCATTGAGTCTCTGCACCTATC; taxid=21880; rank=species; forward_error=0; merged_species_name={'Salvia trijuga': 1, 'Salvia isensis': 1}; genus_name=Salvia; forward_match=GGGCAATCCTGAGCCAA; genus=21880; reverse_error=0; merged=['KC414322', 'AB266231'];       Salvia trijuga isolate 511190057 tRNA-Leu (trnL) gene and trnL-trnF intergenic spacer, partial sequence; chloroplast.
atcctgttttttcaaaaaaaaag
>GU250776 count=9; family_name=Lauraceae; family=3433; reverse_match=CCTTTGAGTCTCTGCACCTATC; taxid=3434; genus_name=Persea; forward_error=0; merged_species_name={'Persea americana': 9}; forward_tm=56.66; merged=['GU250776', 'GU250775', 'GU250772', 'GU250771', 'GU250769', 'GU250768', 'GU250767', 'GU250765', 'AY841669']; forward_match=GGGCAATCCTGAGCCAA; reverse_tm=51.87; genus=3434; reverse_error=1; species=3435; strand=D;       Persea americana 'guatemalensis' isolate CH-G-7S2 tRNA-Leu (trnL) gene, partial sequence; trnL-trnF intergenic spacer, complete sequence; and tRNA-Phe (trnF) gene, partial sequence; chloroplast.
atcctgttttcagaaaacaagggttcagaaagcgagaaccaaaaaaaggatag
>GU250754 count=4; family_name=Lauraceae; family=3433; reverse_match=CCTTTGAGTCTCTGCACCTATC; taxid=3434; genus_name=Persea; forward_error=0; merged_species_name={'Persea americana': 4}; forward_tm=56.66; merged=['GU250754', 'GU250749', 'GU250746', 'KF586695']; forward_match=GGGCAATCCTGAGCCAA; reverse_tm=51.87; genus=3434; reverse_error=1; species=3435; strand=D;       Persea americana 'costaricensis' isolate CH-CR-25 tRNA-Leu (trnL) gene, partial sequence; trnL-trnF intergenic spacer, complete sequence; and tRNA-Phe (trnF) gene, partial sequence; chloroplast.
atcctgttttcagaaaacaagggttcagaaagcgagaaccaaaaaaag
>GU250745 count=7; family_name=Lauraceae; family=3433; reverse_match=CCTTTGAGTCTCTGCACCTATC; taxid=3434; genus_name=Persea; forward_error=0; merged_species_name={'Persea americana': 7}; forward_tm=56.66; merged=['GU250745', 'GU250744', 'GU250743', 'GU250741', 'GU250740', 'GU250739', 'KF155401']; forward_match=GGGCAATCCTGAGCCAA; reverse_tm=51.87; genus=3434; reverse_error=1; species=3435; strand=D;       Persea americana var. americana isolate CH-I-6 tRNA-Leu (trnL) gene, partial sequence; trnL-trnF intergenic spacer, complete sequence; and tRNA-Phe (trnF) gene, partial sequence; chloroplast.
atcctgttttcagaaaacaagggttcagaaagcgagaacaaaaaaaag
>FJ621283 count=15; family_name=Musaceae; family=4637; reverse_match=CCATTGAGTCTCTGCACCTATC; taxid=4640; genus_name=Musa; forward_error=0; merged_species_name={'Musa acuminata': 15}; forward_tm=56.66; merged=['FJ621283', 'KT257584', 'KT257583', 'KT257582', 'KT257581', 'KT257580', 'KT257579', 'KT257578', 'KT257577', 'KT257576', 'KT257575', 'KT257574', 'KT257573', 'KT257572', 'KP208935']; forward_match=GGGCAATCCTGAGCCAA; reverse_tm=56.99; genus=4640; reverse_error=0; species=4641; strand=D;       Musa acuminata tRNA-Leu (trnL) gene, partial sequence; trnL-trnF intergenic spacer, complete sequence; and tRNA-Phe (trnF) gene, partial sequence; chloroplast.
atccttattttgagaaaacaaaggtttataaaactagaatttaaaag
>NC_013707 count=5; family_name=Oleaceae; family=4144; reverse_match=CCATTGAGTCTCTGCACCTATC; taxid=4145; genus_name=Olea; forward_error=0; merged_species_name={'Olea europaea': 5}; forward_tm=56.66; merged=['NC_013707', 'GU228899', 'AF231866', 'HQ117895', 'HQ117893']; forward_match=GGGCAATCCTGAGCCAA; reverse_tm=56.99; genus=4145; reverse_error=0; species=4146; strand=D;       Olea europaea chloroplast, complete genome.
atcctgttttcccaaaacaaaggttcagaaagaaaaaag
>KF600708 count=11; family_name=Poaceae; family=4479; reverse_match=CCATTGAGTCTCTGCACCTATC; taxid=4512; genus_name=Hordeum; forward_error=0; merged_species_name={'Hordeum vulgare': 11}; forward_tm=56.66; merged=['KF600708', 'FJ407056', 'DQ131555', 'X74574', 'X75705', 'AB732939', 'AB732938', 'EU036163', 'AJ969296', 'AJ969295', 'AF280795']; forward_match=GGGCAATCCTGAGCCAA; reverse_tm=56.99; genus=4512; reverse_error=0; species=4513; strand=D;       Hordeum vulgare isolate Horvul2 tRNA-Thr (trnT) gene, partial sequence; trnT-trnL intergenic spacer, tRNA-Leu (trnL) gene, and trnL-trnF intergenic spacer, complete sequence; and tRNA-Phe (trnF) gene, partial sequence; chloroplast.
atccgtgttttgagaagggattctcgaactagaatacaaaggaaaag
>EF055349 count=7; family_name=Rosaceae; family=3745; reverse_match=CCATTGAGTCTCTGCACCTATC; taxid=23216; genus_name=Rubus; forward_error=0; merged_species_name={'Rubus idaeus': 7}; forward_tm=56.66; merged=['EF055349', 'KF718322', 'KF718313', 'HQ324022', 'GQ245408', 'GQ245407', 'KU974027']; forward_match=GGGCAATCCTGAGCCAA; reverse_tm=56.99; genus=23216; reverse_error=0; species=32247; strand=D;       Rubus idaeus subsp. strigosus tRNA-Leu (trnL) gene, partial sequence; trnL-trnF intergenic spacer, complete sequence; and tRNA-Phe (trnF) gene, partial sequence; chloroplast.
atcctgttttatgaaaacaaacaagggtttcagaaagcgagaataaataaag
>JQ034187 count=421; family_name=Rosaceae; family=3745; reverse_match=CCATTGAGTCTCTGCACCTATC; taxid=3754; genus_name=Prunus; merged_species_name={'Prunus grayana': 1, 'Prunus havardii': 1, 'Prunus ferganensis': 2, 'Prunus munsoniana': 1, 'Prunus mahaleb': 4, 'Prunus pseudocerasus': 1, 'Prunus ferganica': 1, 'Prunus ussuriensis': 2, 'Prunus lusitanica': 5, 'Prunus clarofolia': 1, 'Prunus armeniaca': 19, 'Prunus sp. XFJ-2012': 5, 'Prunus buergeriana': 1, 'Prunus ursina': 2, 'Prunus texana': 1, 'Prunus bifrons': 1, 'Prunus cerasifera': 9, 'Prunus scoparia': 1, 'Prunus pensylvanica': 4, 'Prunus hybrid cultivar': 5, 'Prunus serrula': 1, 'Prunus napaulensis': 1, 'Prunus dulcis': 11, 'Prunus discoidea': 8, 'Prunus simonii': 1, 'Prunus cornuta': 1, 'Prunus subcordata': 2, 'Prunus argentea': 1, 'Prunus davidiana': 3, 'Prunus triloba': 3, 'Prunus padus': 2, 'Prunus tenella': 2, 'Prunus malayana': 1, 'Prunus zippeliana': 4, 'Prunus domestica': 17, 'Prunus geniculata': 1, 'Prunus pumila': 2, 'Prunus bucharica': 1, 'Prunus virginiana': 9, 'Prunus angustifolia': 2, 'Prunus sp. Wen 9025': 1, 'Prunus cerasoides': 4, 'Prunus maritima': 8, 'Prunus brigantina': 3, 'Prunus tangutica': 1, 'Prunus tomentosa': 8, 'Prunus alleghaniensis': 4, 'Prunus pedunculata': 1, 'Prunus umbellata': 2, 'Prunus petunnikowii': 3, 'Prunus orthosepala': 1, 'Prunus gracilis': 1, 'Prunus serotina': 11, 'Prunus mexicana': 2, 'Prunus sogdiana': 2, 'Prunus eremophila': 1, 'Prunus nigra': 2, 'Prunus kansuensis': 3, 'Prunus cercocarpifolia': 1, 'Prunus hortulana': 1, 'Prunus sibirica': 1, 'Prunus alabamensis': 1, 'Prunus yedoensis': 1, 'Prunus japonica': 1, 'Prunus pleiocerasus': 1, 'Prunus mandshurica': 1, 'Prunus spinosissima': 1, 'Prunus spinosa': 10, 'Prunus americana': 2, 'Prunus avium': 27, 'Prunus skutchii': 1, 'Prunus prostrata': 2, 'Prunus serrulata': 2, 'Prunus salicina': 9, 'Prunus schneideriana': 4, 'Prunus glandulosa': 1, 'Prunus fasciculata': 97, 'Prunus undulata': 4, 'Prunus mira': 6, 'Prunus javanica': 4, 'Prunus rivularis': 2, 'Prunus cerasus': 6, 'Prunus laurocerasus': 3, 'Prunus andersonii': 1, 'Prunus kuramica': 1, 'Prunus dielsiana': 1, 'Prunus takesimensis': 1, 'Prunus maackii': 3, 'Prunus bokhariensis': 1, 'Prunus hypoleuca': 3, 'Prunus ramburei': 2, 'Prunus persica': 14, 'Prunus wilsonii': 2, 'Prunus mume': 5}; merged=['JQ034187', 'JQ034183', 'JQ034179', 'AF348560', 'JQ769094', 'GQ179671', 'GQ179670', 'GQ179668', 'EF010968', 'KF718347', 'KF718344', 'KF718339', 'KF718336', 'KF718335', 'KF718331', 'KF718314', 'HQ243859', 'HQ243858', 'HQ243857', 'HQ243856', 'HQ243855', 'HQ243854', 'HQ243853', 'HQ243752', 'HQ243751', 'HQ243750', 'HQ243748', 'HQ243747', 'HQ243746', 'HQ243745', 'HQ243744', 'HQ243743', 'HQ243742', 'HQ243741', 'HQ243740', 'HQ243739', 'HQ243724', 'HQ243723', 'HQ243722', 'HQ243721', 'HQ243720', 'HQ243719', 'HQ243718', 'HQ243717', 'GQ179674', 'GQ179669', 'AY968580', 'AF327586', 'JQ034190', 'JQ034189', 'JQ034188', 'JQ034186', 'JQ034185', 'JQ034184', 'JQ034182', 'JQ034181', 'JQ034180', 'JQ034178', 'JQ034177', 'JQ034176', 'JQ034175', 'JQ034174', 'JQ034173', 'AF348561', 'AF348559', 'HM061125', 'HM061121', 'HM061119', 'HM061111', 'HM061098', 'JX414454', 'JX414453', 'JX414452', 'JX414449', 'JX414448', 'JX414447', 'JX414446', 'JX414445', 'JX414444', 'JX414443', 'JX414442', 'JX414441', 'JX414440', 'JX414439', 'JX414438', 'JX414437', 'JX414436', 'JX414435', 'JX414434', 'JX414433', 'JX414432', 'JX414431', 'JX414430', 'JX414429', 'JX414428', 'JX414427', 'JX414426', 'JX414425', 'JX414424', 'JX414423', 'JX414422', 'JX414421', 'JX414420', 'JX414419', 'JX414418', 'JX414417', 'JX414416', 'JX414415', 'JX414414', 'JX414413', 'JX414412', 'JX414411', 'JX414410', 'JX414409', 'JX414408', 'JX414407', 'JX414406', 'JX414405', 'JX414404', 'JX414403', 'JX414402', 'JX414401', 'JX414400', 'JX414399', 'JX414398', 'JX414397', 'JX414396', 'JX414395', 'JX414394', 'JX414393', 'JX414392', 'JX414391', 'JX414390', 'JX414389', 'JX414388', 'JX414387', 'JX414386', 'JX414385', 'JX414384', 'JX414383', 'JX414382', 'JX414381', 'JX414380', 'JX414379', 'JX414378', 'JX414377', 'JX414376', 'JX414375', 'JX414374', 'JX414373', 'JX414372', 'JX414371', 'JX414370', 'JX414369', 'JX414368', 'JX414367', 'JX414366', 'JX414365', 'JX414364', 'JX414363', 'JX414362', 'JX414361', 'JX414360', 'JX414359', 'JX414358', 'JX414357', 'JX414356', 'JX414355', 'JX414354', 'JX414353', 'JX414352', 'JX414351', 'EF010970', 'LC057214', 'KJ746324', 'KF718334', 'KF718329', 'KF718321', 'KF718315', 'KF718310', 'KF155393', 'KF155392', 'KF155391', 'HQ243943', 'HQ243942', 'HQ243941', 'HQ243940', 'HQ243939', 'HQ243937', 'HQ243936', 'HQ243935', 'HQ243934', 'HQ243933', 'HQ243932', 'HQ243931', 'HQ243930', 'HQ243928', 'HQ243927', 'HQ243925', 'HQ243924', 'HQ243923', 'HQ243922', 'HQ243921', 'HQ243920', 'HQ243919', 'HQ243918', 'HQ243917', 'HQ243916', 'HQ243915', 'HQ243914', 'HQ243911', 'HQ243909', 'HQ243908', 'HQ243907', 'HQ243906', 'HQ243904', 'HQ243902', 'HQ243901', 'HQ243900', 'HQ243899', 'HQ243898', 'HQ243896', 'HQ243895', 'HQ243894', 'HQ243893', 'HQ243892', 'HQ243891', 'HQ243890', 'HQ243889', 'HQ243888', 'HQ243887', 'HQ243886', 'HQ243885', 'HQ243884', 'HQ243883', 'HQ243882', 'HQ243881', 'HQ243876', 'HQ243875', 'HQ243873', 'HQ243872', 'HQ243871', 'HQ243868', 'HQ243862', 'HQ243861', 'HQ243860', 'HQ243852', 'HQ243851', 'HQ243850', 'HQ243849', 'HQ243848', 'HQ243847', 'HQ243846', 'HQ243843', 'HQ243836', 'HQ243835', 'HQ243833', 'HQ243832', 'HQ243831', 'HQ243830', 'HQ243829', 'HQ243828', 'HQ243827', 'HQ243826', 'HQ243825', 'HQ243824', 'HQ243823', 'HQ243821', 'HQ243820', 'HQ243819', 'HQ243818', 'HQ243816', 'HQ243815', 'HQ243814', 'HQ243813', 'HQ243812', 'HQ243811', 'HQ243810', 'HQ243809', 'HQ243808', 'HQ243804', 'HQ243797', 'HQ243794', 'HQ243791', 'HQ243790', 'HQ243789', 'HQ243788', 'HQ243787', 'HQ243786', 'HQ243785', 'HQ243784', 'HQ243783', 'HQ243782', 'HQ243780', 'HQ243779', 'HQ243778', 'HQ243777', 'HQ243772', 'HQ243771', 'HQ243770', 'HQ243769', 'HQ243768', 'HQ243767', 'HQ243766', 'HQ243765', 'HQ243764', 'HQ243763', 'HQ243762', 'HQ243759', 'HQ243758', 'HQ243755', 'HQ243754', 'HQ243753', 'HQ243749', 'HQ243738', 'HQ243726', 'HQ243725', 'HQ243715', 'HQ243714', 'HQ243713', 'HQ243708', 'HQ324008', 'HQ324007', 'AY727194', 'GQ179673', 'GQ179672', 'AY500761', 'AY500760', 'AY500759', 'AY500758', 'AY500757', 'AY500756', 'AY500755', 'AY500754', 'AY500753', 'AY500752', 'AY500751', 'AY500750', 'AY500749', 'AY500748', 'AY500747', 'AY500746', 'AY500745', 'AY500744', 'AY500743', 'AF115481', 'JN102177', 'FJ899123', 'KJ157324', 'KJ157323', 'KJ157322', 'KF983232', 'JX847410', 'JX847409', 'JX847408', 'JX847407', 'JX847406', 'JX847405', 'JX847404', 'JX847403', 'JX847402', 'JX847401', 'JX847400', 'JX847399', 'JX847398', 'JX847397', 'JX847396', 'JX847395', 'FJ899129', 'FJ899124', 'AY864828', 'AY864827', 'KT875792', 'KT875791', 'KT875790', 'KT875789', 'KT875785', 'KT875784', 'KT875783', 'KT875782', 'KT875781', 'KT875779', 'KT875778', 'KT875777', 'KT875776', 'KT875775', 'KT875774', 'KT875773', 'KT875772', 'KT875770', 'KT875769', 'AM282691', 'AM282690', 'AM282689', 'AM282688', 'AM282687', 'AM282686', 'AM282685', 'AM282684', 'AM282683', 'AM282682', 'AM282681', 'AM282680', 'AM282679', 'AM282678', 'AM282677', 'AM282676', 'AM282675', 'AM282674', 'AM282673', 'AM282672', 'AM282671', 'AM282670', 'AM282669', 'AM282668', 'AM282665', 'AM282664', 'AM282663', 'AM282662', 'AM282661', 'AM282660']; reverse_tm=56.99; genus=3754; reverse_error=0; strand=D;       Prunus armeniaca voucher Wen11933 (US) tRNA-Leu (trnL) gene and trnL-trnF intergenic spacer, partial sequence; chloroplast.
atcctgttttattaaaacaaacaagggtttcataaaccgagaataaaaaag
>AF348564 count=63; family_name=Rosaceae; family=3745; reverse_match=CCATTGAGTCTCTGCACCTATC; taxid=3766; genus_name=Pyrus; forward_error=0; merged_species_name={'Pyrus salicifolia': 6, 'Pyrus cossonii': 6, 'Pyrus communis': 10, 'Pyrus x nivalis': 6, 'Pyrus amygdaliformis': 1, 'Pyrus elaeagrifolia': 5, 'Pyrus spinosa': 5, 'Pyrus gharbiana': 4, 'Pyrus regelii': 3, 'Pyrus phaeocarpa': 1, 'Pyrus cordata': 4, 'Pyrus mamorensis': 4, 'Pyrus syriaca': 6, 'Pyrus pyraster': 2}; forward_match=GGGCAATCCTGAGCCAA; genus=3766; reverse_error=0; merged=['AF348564', 'KF486702', 'KF486701', 'KF486700', 'KF486699', 'KF486698', 'KF486697', 'KF486696', 'KF486695', 'KF486694', 'KF486693', 'KF486692', 'KF486691', 'KF486690', 'KF486689', 'KF486688', 'KF486687', 'KF486686', 'KF486685', 'KF486684', 'KF486683', 'KF486682', 'KF486681', 'KF486680', 'KF486679', 'KF486678', 'KF486677', 'KF486676', 'KF486675', 'KF486674', 'KF486673', 'KF486672', 'KF486671', 'KF486670', 'KF486669', 'KF486668', 'KF486667', 'KF486666', 'KF486665', 'KF486664', 'KF486663', 'KF486662', 'KF486661', 'JX122469', 'JX122468', 'JX122467', 'JX122466', 'JX122465', 'JX122464', 'JX122463', 'JX122462', 'KC750831', 'KF718345', 'KF718330', 'JQ392332', 'JQ392322', 'JQ392321', 'JQ392320', 'JQ392319', 'JQ392318', 'JQ392317', 'JQ392315', 'AM157400'];       Pyrus caucasica chloroplast tRNA-Leu (trnL) gene, partial sequence; trnL-trnF intergenic spacer region, complete sequence; and tRNA-Phe (trnF) gene, partial sequence.
atcctgttttatgaaaaaaaacaagggtttcataaaccgaaaataaaaaag
>HQ243929 count=17; family_name=Rosaceae; family=3745; reverse_match=CCATTGAGTCTCTGCACCTATC; merged=['HQ243929', 'HQ243926', 'HQ243903', 'HQ243880', 'HQ243879', 'HQ243878', 'HQ243877', 'HQ243845', 'HQ243834', 'HQ243807', 'HQ243806', 'HQ243805', 'HQ243774', 'HQ243761', 'HQ243757', 'HQ243756', 'HQ243716']; taxid=3754; rank=species; forward_error=1; merged_species_name={'Prunus consociiflora': 1, 'Prunus brittoniana': 2, 'Prunus tucumanensis': 1, 'Prunus integrifolia': 3, 'Prunus amplifolia': 1, 'Prunus myrtifolia': 1, 'Prunus reflexa': 4, 'Prunus ovalis': 1, 'Prunus undulata': 1, 'Prunus caroliniana': 1, 'Prunus sp. Wen 8755': 1}; forward_tm=51.83; genus_name=Prunus; forward_match=GGGCGATCCTGAGCCAA; reverse_tm=56.99; genus=3754; reverse_error=0; strand=D;       Prunus undulata isolate 259 tRNA-Leu (trnL) gene, partial sequence; chloroplast.
atcctgttttattaaaacaaacaagggtttcataaaccgagaataaaaag
>HQ243913 count=26; family_name=Rosaceae; family=3745; reverse_match=CCATTGAGTCTCTGCACCTATC; taxid=3754; genus_name=Prunus; forward_error=1; merged_species_name={'Prunus arborea': 10, 'Prunus stipulacea': 2, 'Prunus costata': 2, 'Prunus oligantha': 1, 'Prunus oblonga': 1, 'Prunus henryi': 1, 'Prunus grisea': 4, 'Prunus lancilimba': 1, 'Prunus gazelle-peninsulae': 1, 'Prunus ceylanica': 1, 'Prunus pullei': 1, 'Prunus dolichobotrys': 1}; forward_tm=51.83; merged=['HQ243913', 'HQ243912', 'HQ243874', 'HQ243842', 'HQ243838', 'HQ243817', 'HQ243803', 'HQ243800', 'HQ243799', 'HQ243798', 'HQ243793', 'HQ243781', 'HQ243776', 'HQ243775', 'HQ243773', 'HQ243737', 'HQ243736', 'HQ243734', 'HQ243732', 'HQ243731', 'HQ243730', 'HQ243729', 'HQ243728', 'HQ243727', 'KU853257', 'KU853251']; forward_match=GGGCGATCCTGAGCCAA; reverse_tm=56.99; genus=3754; reverse_error=0; strand=D;       Prunus stipulacea isolate 412 tRNA-Leu (trnL) gene, partial sequence; chloroplast.
atcctgttttattaaaacaagcaagggtttcataaaccgagaataaaaag
>HQ243866 count=5; family_name=Rosaceae; family=3745; reverse_match=CCATTGAGTCTCTGCACCTATC; merged=['HQ243866', 'HQ243865', 'HQ243864', 'HQ243863', 'HQ243792']; taxid=3754; rank=species; forward_error=1; merged_species_name={'Prunus phaeosticta': 4, 'Prunus fordiana': 1}; forward_tm=51.83; genus_name=Prunus; seq_length_ori=497; forward_match=GGGCGATCCTGAGCCAA; reverse_tm=56.99; genus=3754; reverse_error=0; strand=D;       Prunus phaeosticta isolate 360 tRNA-Leu (trnL) gene, partial sequence; chloroplast.
atcctgttttattaaagcaaacaagggtttcataaaccgagaataaaaaag
>HM164333 count=41; family_name=Rubiaceae; family=24966; reverse_match=CCGTTGAGTCTCTGCACCTATC; taxid=13442; genus_name=Coffea; forward_error=0; merged_species_name={'Coffea sp. Pollard 890': 1, 'Coffea kapakata': 3, 'Coffea sp. IRD-Montpelier OI 68': 1, 'Coffea ebracteolata': 3, 'Coffea liberica': 4, 'Coffea congensis': 3, 'Coffea magnistipula': 1, 'Coffea bakossii': 1, 'Coffea sp. IRD-Montpelier OC 56': 1, 'Coffea mayombensis': 1, 'Coffea congensis x Coffea canephora': 1, 'Coffea sp. IRD-Montpelier OF 60': 1, 'Coffea sp. IRD-Montpelier OG 56': 1, 'Coffea sapinii': 1, 'Coffea sp. IRD-Montpelier OB 62': 1, 'Coffea costatifructa': 1, 'Coffea merguensis': 1, 'Coffea heterocalyx': 3, 'Coffea canephora': 3, 'Coffea brevipes': 1, 'Coffea mannii': 6, 'Coffea charrieriana': 1, 'Coffea aff. ebracteolatus BR 1978-80061': 1}; forward_match=GGGCAATCCTGAGCCAA; genus=13442; reverse_error=1; merged=['HM164333', 'DQ153761', 'DQ153759', 'DQ180587', 'DQ153850', 'AM999472', 'AM999471', 'DQ153875', 'DQ153874', 'DQ153868', 'DQ153862', 'DQ153860', 'DQ153853', 'DQ153852', 'DQ153851', 'DQ153832', 'DQ153763', 'DQ153859', 'DQ153876', 'DQ153840', 'DQ153839', 'DQ153835', 'DQ153834', 'DQ153830', 'DQ153829', 'DQ153828', 'DQ153827', 'DQ153760', 'AF543041', 'AF543023', 'AF543021', 'AF543019', 'AF543018', 'AF543016', 'KF965249', 'KF965248', 'NC_030053', 'KU500324', 'FR832857', 'FR832856', 'FR832855'];       Psilanthus ebracteolatus voucher Andreasen 223 (UPS) trnT-trnL intergenic spacer, partial sequence; tRNA-Leu (trnL) gene and trnL-trnF intergenic spacer, complete sequence; and tRNA-Phe (trnF) gene, partial sequence; chloroplast.
atcccgttttccgaaaccaaaggaaaggttcagaaagtgaaaaaaag
>HM164318 count=108; family_name=Rubiaceae; family=24966; taxid=13442; genus_name=Coffea; merged_species_name={'Coffea arenesiana': 1, 'Coffea vianneyi': 1, 'Coffea tetragona': 1, 'Coffea campaniensis': 1, 'Coffea travancorensis': 2, 'Coffea liaudii': 2, 'Coffea montis-sacri': 1, 'Coffea coursiana': 1, 'Coffea rakotonasoloi': 1, 'Coffea boinensis': 1, 'Coffea neobridsoniae': 1, 'Coffea buxifolia': 1, 'Coffea betamponensis': 1, 'Coffea ankaranensis': 1, 'Coffea littoralis': 1, 'Coffea heimii': 1, 'Coffea leroyi': 1, 'Coffea sp. Davis 2519': 1, 'Coffea sambavensis': 1, 'Coffea sessiliflora': 2, 'Coffea humblotiana': 1, 'Coffea manombensis': 1, 'Coffea ratsimamangae': 2, 'Coffea sakarahae': 1, 'Coffea moratii': 2, 'Coffea schliebenii': 1, 'Coffea homollei': 1, 'Coffea pervilleana': 1, 'Coffea brassii': 2, 'Coffea andrambovatensis': 1, 'Coffea kivuensis': 1, 'Coffea macrocarpa': 1, 'Coffea lancifolia': 1, 'Coffea kihansiensis': 1, 'Coffea pseudozanguebariae': 1, 'Coffea sahafaryensis': 1, 'Coffea boiviniana': 2, 'Coffea arabica x Coffea canephora': 1, 'Coffea mcphersonii': 1, 'Coffea sp. Ogasawara02': 1, 'Coffea pocsii': 1, 'Coffea mongensis': 1, 'Coffea sp. G (Mabberley 1417)': 1, 'Coffea fadenii': 1, 'Coffea tsirananae': 1, 'Coffea lulandoensis': 1, 'Coffea rhamnifolia': 2, 'Coffea sp. A (Luke 10197)': 1, 'Coffea humbertii': 2, 'Coffea millotii': 1, 'Coffea resinosa': 2, 'Coffea decaryana': 1, 'Coffea grevei': 1, 'Coffea bertrandii': 1, 'Coffea kianjavatensis': 1, 'Coffea sp. IRD-Montpelier OD 60': 1, 'Coffea richardii': 1, 'Coffea farafanganensis': 1, 'Coffea ambongensis': 1, 'Coffea stenophylla': 1, 'Coffea sp. IRD-Montpelier OE 53': 1, 'Coffea racemosa': 4, 'Coffea dubardii': 1, 'Coffea salvatrix': 3, 'Coffea mauritiana': 1, 'Coffea abbayesii': 1, 'Coffea wightiana': 1, 'Coffea perrieri': 2, 'Coffea lebruniana': 3, 'Coffea myrtifolia': 1, 'Coffea commersoniana': 1, 'Coffea eugenioides': 3, 'Coffea arabica': 13, 'Coffea bridsoniae': 1, 'Coffea mangoroensis': 2}; rank=species; genus=13442; merged=['HM164318', 'AF102405', 'JF916964', 'DQ153870', 'DQ153869', 'FM177177', 'DQ153865', 'DQ153873', 'DQ153872', 'DQ153871', 'DQ153867', 'DQ153864', 'DQ153863', 'DQ153861', 'DQ153857', 'DQ153855', 'DQ153787', 'DQ153858', 'DQ153856', 'DQ153849', 'DQ153848', 'DQ153845', 'DQ153844', 'DQ153841', 'DQ153838', 'DQ153837', 'DQ153836', 'DQ153831', 'DQ153825', 'DQ153824', 'DQ153823', 'DQ153822', 'DQ153821', 'DQ153820', 'DQ153819', 'DQ153818', 'DQ153817', 'DQ153815', 'DQ153813', 'DQ153812', 'DQ153811', 'DQ153810', 'DQ153809', 'DQ153808', 'DQ153807', 'DQ153806', 'DQ153805', 'DQ153804', 'DQ153803', 'DQ153802', 'DQ153801', 'DQ153799', 'DQ153798', 'DQ153797', 'DQ153796', 'DQ153795', 'DQ153794', 'DQ153793', 'DQ153792', 'DQ153791', 'DQ153790', 'DQ153789', 'DQ153788', 'DQ153786', 'DQ153785', 'DQ153784', 'DQ153783', 'DQ153782', 'DQ153781', 'DQ153780', 'DQ153779', 'DQ153778', 'DQ153776', 'DQ153775', 'DQ153774', 'DQ153773', 'DQ153772', 'DQ153771', 'DQ153770', 'DQ153769', 'DQ153766', 'DQ153765', 'DQ153764', 'AB817503', 'KC479297', 'KC479296', 'AF543046', 'AF543038', 'AF543037', 'AF543036', 'AF543035', 'AF543034', 'AF543033', 'AF543031', 'AF543030', 'AF543029', 'AF543028', 'AF543027', 'AF543026', 'AF543025', 'AF543024', 'AF543022', 'KF965183', 'FR832854', 'FR832853', 'FR832852', 'FR832851', 'FR832850'];       Coffea sessiliflora voucher Luke 9024 tRNA-Thr (trnT) gene, partial sequence; trnT-trnL intergenic spacer, tRNA-Leu (trnL) gene, and trnL-trnF intergenic spacer, complete sequence; and tRNA-Phe (trnF) gene, partial sequence; chloroplast.
atcccgttttccgaaaccaaaggaaaggttcagaaagtgaaaaaag
>DQ153854 count=6; family_name=Rubiaceae; family=24966; reverse_match=CCGTTGAGTCTCTGCACCTATC; taxid=13442; rank=species; forward_error=0; merged_species_name={'Coffea kimbozensis': 1, 'Coffea togoensis': 1, 'Coffea humilis': 2, 'Coffea stenophylla': 2}; genus_name=Coffea; forward_match=GGGCAATCCTGAGCCAA; genus=13442; reverse_error=1; merged=['DQ153854', 'DQ153847', 'DQ153843', 'DQ153833', 'DQ153814', 'AF543020'];       Coffea humilis tRNA-Leu (trnL) gene, intron 1 and exon 2; and trnL-trnF intergenic spacer, partial sequence; plastid.
atcctgttttccgaaaccaaaggaaaggttcagaaagtgaaaaaag
>DQ153866 count=3; family_name=Rubiaceae; family=24966; reverse_match=CCGTTGAGTCTCTGCACCTATC; merged=['DQ153866', 'DQ153816', 'DQ153800']; taxid=13442; rank=species; forward_error=0; merged_species_name={'Coffea mufindiensis': 1, 'Coffea sp. Davis 3069': 1, 'Coffea augagneuri': 1}; forward_tm=56.66; genus_name=Coffea; forward_match=GGGCAATCCTGAGCCAA; reverse_tm=53.99; genus=13442; reverse_error=1; strand=D;       Coffea sp. Davis 3069 tRNA-Leu (trnL) gene, intron 1 and exon 2; trnL-trnF intergenic spacer, complete sequence; and tRNA-Phe (trnF) gene, partial sequence; plastid.
atcccgttttccgaaaccaaaggaaaggttcagaaagtgaaaaag
>DQ153846 count=3; family_name=Rubiaceae; family=24966; reverse_match=CCGTTGAGTCTCTGCACCTATC; taxid=13442; genus_name=Coffea; merged_species_name={'Coffea liberica': 3}; genus=13442; reverse_error=1; species=49373; merged=['DQ153846', 'AF543043', 'AF543042'];       Coffea liberica var. liberica tRNA-Leu (trnL) gene, intron 1 and exon 2; and trnL-trnF intergenic spacer, partial sequence; plastid.
atcccgttttccgaaaccaaaggaaaggttcagaaagtgaaaaaaaaag
>DQ153826 count=2; family_name=Rubiaceae; family=24966; reverse_match=CCGTTGAGTCTCTGCACCTATC; taxid=13442; rank=species; forward_error=0; merged_species_name={'Coffea abeokutae': 1, 'Coffea montekupensis': 1}; genus_name=Coffea; forward_match=GGGCAATCCTGAGCCAA; genus=13442; reverse_error=1; merged=['DQ153826', 'AF543040'];       Coffea montekupensis tRNA-Leu (trnL) gene, intron 1 and exon 2; trnL-trnF intergenic spacer, complete sequence; and tRNA-Phe (trnF) gene, partial sequence; plastid.
atcccgttttccgaaaccaaagtaaaggttcagaaagtgaaaaaaag
>AF543045 count=2; family_name=Rubiaceae; family=24966; reverse_match=CCGTTGAGTCTCTGCACCTATC; merged=['AF543045', 'AF543044']; taxid=13442; rank=species; forward_error=0; merged_species_name={'Coffea benghalensis': 1, 'Coffea khasiana': 1}; genus_name=Coffea; forward_match=GGGCAATCCTGAGCCAA; reverse_tm=47.92; genus=13442; reverse_error=1; strand=R;       Coffea khasiana trnL gene, partial sequence; chloroplast gene for chloroplast product.
atcccgttttccgaaaccaaaggaaaggttcagtaaagtgaaaaag
>EU369570 count=26; family_name=Rutaceae; family=23513; reverse_match=CCATTGAGTCTCTGCACCTATC; merged=['EU369570', 'KJ667733', 'KJ667732', 'KJ667730', 'KJ667729', 'KJ667728', 'KJ667725', 'KJ667723', 'KJ667722', 'KJ667718', 'KJ667717', 'KJ667710', 'KJ667731', 'KJ667724', 'KJ667719', 'KJ667714', 'KJ667709', 'AB817502', 'AB817419', 'JX390725', 'EF126672', 'EF126669', 'EF126668', 'EF126659', 'EF126645', 'AY295277']; taxid=2706; rank=species; forward_error=1; merged_species_name={'Citrus aurantiifolia': 1, 'Citrus sinensis': 12, 'Citrus x paradisi': 6, 'Citrus limon': 7}; forward_tm=48.78; genus_name=Citrus; forward_match=GGGTAATCCTGAGCCAA; reverse_tm=56.99; genus=2706; reverse_error=0; strand=D;       Citrus sinensis voucher HZAU2004137 tRNA-Leu (trnL) gene, partial sequence; trnL-trnF intergenic spacer, complete sequence; and tRNA-Phe (trnF) gene, partial sequence; chloroplast.
atcctcttctcttttccaagaacaaacaggggttcagaaagcgaaaaagggg
>HM006841 count=8; family_name=Solanaceae; family=4070; reverse_match=CCATTGAGTCTCTGCACCTATC; taxid=4107; genus_name=Solanum; forward_error=0; merged_species_name={'Solanum lycopersicum': 8}; forward_tm=56.66; merged=['HM006841', 'DQ180450', 'AY098703', 'DQ131559', 'GU595141', 'AB515416', 'AB515414', 'AB515413']; forward_match=GGGCAATCCTGAGCCAA; reverse_tm=56.99; genus=4107; reverse_error=0; species=4081; strand=D;       Solanum lycopersicum isolate UPG0075 tRNA-Thr (trnT) gene, partial sequence; trnT-trnL intergenic spacer and tRNA-Leu (trnL) gene, complete sequence; and trnL-trnF intergenic spacer, partial sequence; chloroplast.
atcctgttttctgaaaacaaaccaaggttcagaaaaaaag
>JN802338 count=374; family_name=Vitaceae; family=3602; taxid=3603; genus_name=Vitis; merged_species_name={'Vitis betulifolia': 6, 'Vitis labrusca': 5, 'Vitis thunbergii': 4, 'Vitis sp. Shui et al. 66799': 1, 'Vitis yeshanensis': 1, 'Vitis balansana': 1, 'Vitis labrusca x Vitis riparia': 2, 'Vitis davidii': 7, 'Vitis tiliifolia': 6, 'Vitis palmata': 2, 'Vitis sp. Nie & Meng 372': 1, 'Vitis rubra': 1, 'Vitis cinerea var. helleri x Vitis riparia': 23, 'Vitis flexuosa': 6, 'Vitis vinifera': 70, 'Vitis piasezkii': 2, 'Vitis aestivalis x Vitis vinifera': 1, 'Vitis rotundifolia': 3, 'Vitis x champinii': 2, 'Vitis ficifolia': 1, 'Vitis lanata': 3, 'Vitis rupestris': 40, 'Vitis vulpina': 3, 'Vitis riparia': 54, 'Vitis bryoniifolia': 2, 'Vitis sp. 8007': 1, 'Vitis japonica': 1, 'Vitis luochengensis': 1, 'Vitis jacquemontii': 2, 'Vitis davidiana': 1, 'Vitis monticola': 3, 'Vitis amurensis': 5, 'Vitis simpsonii': 1, 'Vitis romanetii': 1, 'Vitis arizonica': 4, 'Vitis longii': 2, 'Vitis pentagona': 1, 'Vitis acerifolia': 1, 'Vitis pseudoreticulata': 2, 'Vitis mustangensis': 2, 'Vitis mustangensis x Vitis riparia': 2, 'Vitis girdiana': 2, 'Vitis sp. Troendle 10-2006': 1, 'Vitis hybrid cultivar': 3, 'Vitis parviflora': 1, 'Vitis quinquangularis': 1, 'Vitis cordifolia': 2, 'Vitis sp. Wen 11138': 1, 'Vitis aestivalis': 8, 'Vitis wilsoniae': 2, 'Vitis cinerea': 43, 'Vitis coriacea': 1, 'Vitis californica': 2, 'Vitis bellula': 3, 'Vitis mengziensis': 1, 'Vitis heyneana': 9, 'Vitis rupestris x Vitis vinifera': 1, 'Vitis sp. Shui et al. 81774': 1, 'Vitis x doaniana': 2, 'Vitis chunganensis': 4, 'Vitis menghaiensis': 2, 'Vitis coignetiae': 2, 'Vitis latifolia': 3, 'Vitis treleasei': 1, 'Vitis sp. Zhang 347': 1}; merged=['JN802338', 'JN802337', 'JN802336', 'JQ182568', 'JQ182567', 'JQ182566', 'JF437360', 'JF437359', 'JF437357', 'JF437356', 'JF437355', 'JF437354', 'JF437353', 'JF437352', 'KF544855', 'KF544854', 'KF022314', 'KF022313', 'KF022312', 'KF022309', 'JX144511', 'JX144510', 'JX144509', 'JX144508', 'JX144507', 'JX144506', 'JX144505', 'JX144504', 'JX144503', 'JX144502', 'JX144501', 'JX144500', 'JX144499', 'JX144498', 'JX144497', 'JX144496', 'JX144495', 'JX144494', 'JX144493', 'JX144492', 'JX144491', 'JX144490', 'JX144489', 'JX144488', 'JX144487', 'JX144486', 'JX144485', 'JX144484', 'JX144483', 'JX144482', 'JX144481', 'JX144480', 'JX144479', 'JX144478', 'JX144477', 'JX144476', 'JX144475', 'JX144474', 'JX144473', 'JX144472', 'JX144471', 'JX144470', 'JX144469', 'JX144468', 'JX144467', 'JX144466', 'JX144465', 'JX144464', 'JX144463', 'JX144462', 'JX144461', 'JX144460', 'JX144459', 'JX144458', 'JX144457', 'JX144456', 'JX144455', 'JX144454', 'JX144453', 'JX144452', 'JX144451', 'JX144450', 'JX144449', 'JX144448', 'JX144447', 'JX144446', 'JX144445', 'JX144444', 'JX144443', 'JX144442', 'JX144441', 'JX144440', 'JX144439', 'JX144438', 'JX144437', 'JX144436', 'JX144434', 'JX144433', 'JX144432', 'JX144431', 'JX144430', 'JX144429', 'JX144428', 'JX144426', 'JX144425', 'JX144424', 'JX144423', 'JX144422', 'JX144421', 'JX144420', 'JX144419', 'JX144418', 'JX144417', 'JX144416', 'JX144415', 'JX144414', 'JX144413', 'JX144412', 'JX144411', 'JX144410', 'JX144409', 'JX144408', 'JX144407', 'JX144406', 'JX144405', 'JX144404', 'JX144403', 'JX144402', 'JX144401', 'JX144400', 'JX144399', 'JX050216', 'JX050215', 'JX050214', 'JX050213', 'JX050212', 'JX050211', 'JX050210', 'JX050209', 'JX050208', 'JX050207', 'HM223286', 'HM223276', 'EF179097', 'EF179095', 'KF718354', 'HQ108265', 'HQ108264', 'HQ108263', 'HQ108262', 'HQ108261', 'HQ108260', 'HQ108259', 'HQ108258', 'HQ108257', 'HQ108256', 'HQ108255', 'HQ108254', 'HQ108253', 'HQ108252', 'HQ108251', 'HQ108250', 'HQ108249', 'HQ108248', 'HQ108247', 'HQ108246', 'HQ108245', 'HQ108244', 'HQ108243', 'HQ108242', 'HQ108241', 'HQ108240', 'HQ108239', 'HQ108238', 'HQ108237', 'HQ108236', 'HQ108235', 'HQ108234', 'HQ108233', 'HQ108232', 'HQ108231', 'HQ108230', 'HQ108229', 'HQ108228', 'HQ108227', 'HQ108226', 'HQ108225', 'HQ108224', 'HQ108223', 'HQ108222', 'HQ108221', 'HQ108220', 'HQ108219', 'HQ108218', 'HQ108217', 'HQ108216', 'HQ108215', 'HQ108214', 'HQ108213', 'HQ108212', 'HQ108211', 'HQ108210', 'HQ108209', 'HQ108208', 'HQ108207', 'HQ108206', 'HQ108205', 'HQ108204', 'HQ108203', 'HQ108202', 'HQ108201', 'HQ108200', 'HQ108199', 'HQ108198', 'HQ108197', 'HQ108196', 'GU815400', 'GU815399', 'GU815398', 'GU815397', 'GU815396', 'GU815395', 'GU815394', 'GU815393', 'GU815392', 'GU815391', 'GU815390', 'GU815389', 'GU815388', 'GU815386', 'GU815385', 'GU815384', 'GU815383', 'GU815382', 'GU815381', 'GU815380', 'GU815379', 'GU815378', 'GU815377', 'GU815376', 'GU815375', 'GU815374', 'GU815373', 'GU815372', 'GU815371', 'GU815370', 'GU815369', 'GU815368', 'GU815367', 'GU815366', 'GU815365', 'GU815364', 'GU815363', 'GU815362', 'GU815361', 'GU815360', 'GU815359', 'GU815358', 'GU815357', 'GU815356', 'GU815355', 'GU815354', 'HQ385435', 'HQ385434', 'HQ385433', 'HQ385432', 'HQ385431', 'HQ385430', 'AY037895', 'AF300295', 'KF591450', 'KF591449', 'KF591448', 'KF591447', 'KF591446', 'KF591445', 'KF591444', 'KF591443', 'KF591442', 'KF591412', 'KJ722646', 'KJ722645', 'KJ722644', 'KJ722643', 'KJ722642', 'KJ722641', 'KJ722640', 'KJ722639', 'KJ722638', 'KJ722637', 'KJ722635', 'KJ722634', 'KJ722633', 'KJ722632', 'KJ722631', 'KJ722630', 'KJ722629', 'KJ722628', 'KJ722627', 'KJ722626', 'KJ722625', 'KJ722624', 'KJ722623', 'KJ722622', 'KJ722621', 'KJ722620', 'KJ722619', 'KJ722618', 'KJ722617', 'KJ722616', 'KJ722615', 'KJ722614', 'KJ722613', 'KJ722612', 'KT344470', 'KT344469', 'KT344468', 'KT344467', 'KT344466', 'KT344465', 'KT344464', 'KT344463', 'KT344462', 'KT344461', 'KT344459', 'KT344458', 'KT344457', 'KT344456', 'KT344455', 'KT344453', 'KT344452', 'KT344451', 'KT344450', 'KT344449', 'KT344447', 'KT344446', 'KT344445', 'KT344444', 'KT344443', 'KT344442', 'KT344440', 'KT344439', 'KT344438', 'KT344437', 'KT344436', 'KT344435', 'KT344434', 'KT344433', 'KT344432', 'KT344431', 'KT344430', 'KT344429', 'KT344427', 'KT344426', 'KT344425', 'KT344424', 'KT344423', 'KT344402', 'JX507364', 'KT344428', 'AY651846', 'AM397173', 'AB235084', 'AB235083', 'AB235082', 'AB235081', 'AB235080', 'AB235079', 'AB235078', 'AB235077', 'AB235076', 'AB235075', 'AB235074', 'AB235073']; genus=3603; strand=D;       Vitis davidii tRNA-Leu (trnL) gene, partial sequence; and trnL-trnF intergenic spacer and tRNA-Phe (trnF) gene, complete sequence; chloroplast.
atcctgttttccgaaaacaaccaagggttcagaaaacgataataaaaaaag
>HM586073 count=4; family_name=Vitaceae; family=3602; reverse_match=CCATTGAGTCTCTGCACCTATC; merged=['HM586073', 'HM586072', 'HM586071', 'HM586070']; taxid=3603; rank=species; forward_error=0; merged_species_name={'Vitis popenoei': 1, 'Vitis rotundifolia': 1, 'Vitis aestivalis': 1, 'Vitis flexuosa': 1}; forward_tm=56.66; genus_name=Vitis; forward_match=GGGCAATCCTGAGCCAA; reverse_tm=56.99; genus=3603; reverse_error=0; strand=D;       Vitis rotundifolia voucher Wen 9972 tRNA-Leu (trnL) gene, partial sequence; trnL-trnF intergenic spacer, complete sequence; and tRNA-Phe (trnF) gene, partial sequence; chloroplast.
atcctgttttccgaaaacaaccaagggttcagaaaacgataataaaaag
>HQ438672 count=27; family_name=Cucurbitaceae; family=3650; taxid=3650; forward_error=0; merged_species_name={'Cucurbita argyrosperma': 8, 'Cucurbita andreana': 1, 'Cucurbita pedatifolia': 1, 'Cucurbita palmata': 1, 'Cucurbita cordata': 1, 'Cucurbita maxima': 1, 'Cucurbita digitata': 1, 'Cucurbita pepo': 3, 'Cucurbita ficifolia': 1, 'Citrullus lanatus': 3, 'Cucurbita foetidissima': 1, 'Cucurbita lundelliana': 1, 'Cucurbita ecuadorensis': 1, 'Cucurbita moschata': 1, 'Cucurbita okeechobeensis': 2}; forward_tm=56.66; merged=['HQ438672', 'HQ438671', 'HQ438669', 'HQ438682', 'HQ438681', 'HQ438680', 'HQ438679', 'HQ438678', 'HQ438677', 'HQ438676', 'HQ438675', 'HQ438674', 'HQ438673', 'HQ438667', 'HQ438666', 'HQ438665', 'HQ438664', 'HQ438663', 'HQ438662', 'HQ438661', 'HQ438660', 'KT898805', 'KT898804', 'KT898803', 'DQ536798', 'DQ536761', 'KP036541']; forward_match=GGGCAATCCTGAGCCAA; strand=D;       Cucurbita pepo subsp. ovifera voucher IU 91196 tRNA-Leu (trnL) gene, partial sequence; trnL-trnF intergenic spacer, complete sequence; and tRNA-Phe (trnF) gene, partial sequence; chloroplast.
atcctttttccgaaaacaaaaaaag
>KT898819 count=13; family_name=Cucurbitaceae; family=3650; reverse_match=CCATTGAGTCTCTGCACCTACC; forward_error=0; taxid=3650; merged_species_name={'Citrullus lanatus': 2, 'Cucurbita ficifolia': 1, 'Cucurbita foetidissima': 1, 'Cucurbita lundelliana': 1, 'Cucurbita ecuadorensis': 1, 'Cucurbita pepo': 2, 'Cucurbita okeechobeensis': 3, 'Cucurbita andreana': 1, 'Cucurbita pedatifolia': 1}; forward_match=GGGCAATCCTGAGCCAA; reverse_error=1; merged=['KT898819', 'KT898816', 'KT898821', 'KT898815', 'KT898814', 'KT898812', 'KT898811', 'KT898810', 'KT898809', 'KT898808', 'DQ536766', 'GQ856147', 'NC_014043'];       UNVERIFIED: Cucurbita pepo subsp. pepo isolate 010 plastid sequence.
atcctttttccgaaaacaaaaaaaag
>FJ407055 count=17; family_name=Poaceae; family=4479; reverse_match=CCATTGAGTCTCTGCACCTATC; forward_error=0; rank=species; taxid=4479; merged_species_name={'Triticum aestivum': 15, 'Secale cereale': 2}; forward_match=GGGCAATCCTGAGCCAA; reverse_error=0; merged=['FJ407055', 'AF148757', 'DQ131550', 'GU595135', 'X75709', 'NC_002762', 'AB042240', 'FR716066', 'FR716065', 'FR716064', 'FR716063', 'FR716062', 'FR716061', 'KM385474', 'AB732940', 'AF519162', 'EU013658'];       Triticum aestivum tRNA-Leu (trnL) gene, intron; chloroplast.
atccgtgttttgagaaaacaaggggttctcgaactagaatacaaaggaaaag
>DQ131552 count=33; family_name=Poaceae; family=4479; reverse_match=CCATTGAGTCTCTGCACCTATC; forward_error=0; taxid=4479; merged_species_name={'Oryza sativa': 32, 'Secale cereale': 1}; forward_tm=56.66; merged=['DQ131552', 'AY792515', 'GU595140', 'GU595138', 'GU595132', 'GU595131', 'GU595129', 'GU595128', 'GU595127', 'GU595126', 'GU595125', 'GU595124', 'GU595123', 'GU595122', 'GU595121', 'GU595118', 'GU595117', 'GU595116', 'GU595115', 'GU595110', 'GU595109', 'GU595107', 'GU595103', 'GU595102', 'GU595101', 'GU595096', 'EU434095', 'DQ143158', 'DQ143157', 'DQ143156', 'DQ143155', 'NC_001320', 'X15901']; forward_match=GGGCAATCCTGAGCCAA; reverse_tm=56.99; reverse_error=0; strand=D;       Oryza sativa tRNA-Leu (trnL) gene, partial sequence; chloroplast.
atccatgttttgagaaaacaagcggttctcgaactagaacccaaaggaaaag
>KF486749 count=98; family_name=Rosaceae; family=3745; reverse_match=CCATTGAGTCTCTGCACCTATC; forward_error=0; taxid=3745; merged_species_name={'Malus domestica': 6, 'Pyrus koehnei': 1, 'Pyrus pseudopashia': 1, 'Pyrus xerophila': 3, 'Pyrus communis': 4, 'Pyrus hopeiensis': 2, 'Pyrus phaeocarpa': 1, 'Pyrus korshinskyi': 1, 'Pyrus pyrifolia': 18, 'Pyrus serrulata': 3, 'Pyrus sinkiangensis': 1, 'Pyrus ussuriensis': 12, 'Pyrus betulifolia': 16, 'Pyrus pashia': 14, 'Pyrus dimorphophylla': 3, 'Pyrus hondoensis': 1, 'Pyrus fauriei': 1, 'Pyrus x bretschneideri': 2, 'Pyrus calleryana': 8}; forward_match=GGGCAATCCTGAGCCAA; reverse_error=0; merged=['KF486749', 'KF486748', 'KF486747', 'KF486746', 'KF486745', 'KF486744', 'KF486743', 'KF486742', 'KF486741', 'KF486740', 'KF486739', 'KF486738', 'KF486737', 'KF486736', 'KF486735', 'KF486734', 'KF486733', 'KF486732', 'KF486731', 'KF486730', 'KF486729', 'KF486728', 'KF486727', 'KF486726', 'KF486725', 'KF486724', 'KF486723', 'KF486722', 'KF486721', 'KF486720', 'KF486719', 'KF486718', 'KF486717', 'KF486716', 'KF486715', 'KF486714', 'KF486713', 'KF486712', 'KF486711', 'KF486710', 'KF486709', 'KF486708', 'KF486707', 'KF486706', 'KF486705', 'KF486704', 'KF486703', 'KF486660', 'KF486658', 'KF486657', 'KF486656', 'KF486655', 'KF486654', 'KF486653', 'JX122471', 'JX122461', 'JX122460', 'JX122459', 'JX122458', 'JX122457', 'JX122456', 'KF771402', 'KF771401', 'KF771400', 'KF771399', 'KF771398', 'KF771397', 'KF771396', 'KF771395', 'KF771394', 'KF771393', 'KF771392', 'KF771391', 'DQ863245', 'KF718333', 'KF718332', 'AY510067', 'NC_015996', 'JN676072', 'JQ392331', 'JQ392330', 'JQ392329', 'JQ392328', 'JQ392327', 'JQ392326', 'JQ392325', 'JQ392324', 'JQ392323', 'JQ392316', 'AJ390369', 'JN540045', 'JN540044', 'JQ048719', 'JQ048718', 'JQ048717', 'JQ048716', 'JQ048715', 'AM157405'];       Pyrus pashia clone tH7_pashia8 tRNA-Leu (trnL) gene and trnL-trnF intergenic spacer, partial sequence; chloroplast.
atcctgttttatgaaaataaacaagggtttcataaaccgaaaataaaaaag
>FJ422296 count=4; family_name=Rosaceae; family=3745; reverse_match=CCATTGAGTCTCTGCACCTATC; forward_error=0; rank=species; taxid=3745; merged_species_name={'Fragaria x ananassa': 3, 'Rubus idaeus': 1}; forward_tm=56.66; merged=['FJ422296', 'AF163538', 'AF013244', 'KM385509']; forward_match=GGGCAATCCTGAGCCAA; reverse_tm=56.99; reverse_error=0; strand=D;       Fragaria x ananassa tRNA-Leu (trnL) gene, partial sequence; trnL-trnF intergenic spacer, complete sequence; and tRNA-Phe (trnF) gene, partial sequence; chloroplast.
atcccgttttatgaaaacaaacaagggtttcagaaagcgagaataaataaag
